# Supplementary material for: ﻿Checklist of the caddisflies (Insecta, Trichoptera) of the Upper Midwest region of the United States
Source: Zookeys. 2022 Jul 11;1111:287–300. doi: 10.3897/zookeys.1111.72345 (PMC9848955; doi:10.3897/zookeys.1111.72345)
Supplement: Supplementary material 1 — Current checklist of 552 caddisfly species known from the Upper Midwest region [file zookeys-1111-287_article-72345__-s001.xlsx]

## Sheet: Sheet1
Supplemental Data File 1	Checklist of known caddisflies (Insecta: Trichoptera) from the Upper Midwest region of the United States
Data associated with Houghton et al. (2022) Checklist of the caddisflies (Insecta, Trichoptera) of the Upper Midwest region of the United States.
Family	Scientific name	IA	IL	IN	KS	KY	MI	MN	MO	ND	NE	OH	SD	WI	Regional prevalence	North American Distribution	Total USA states	Total North American states or provonces	Midwest Citations
Apataniidae	Allomyia tripunctata (Banks, 1900)												1		1	AB, AK, BC, CO, MT, SD, WA, WY	6	8	Ruiter & Nishimoto 2019
Apataniidae	Apatania incerta (Banks, 1897)													1	1	CT, MA, MN, NC, NH, NY, PA, QC, SC, TN, VA, WI, WV	12	13	Hilsenhoff 1995
Apataniidae	Apatania zonella (Zetterstedt, 1840)						1	1						1	3	AB, AK, BC, CO, MI, MB, MN, MT, NT, QC, WA, WI, WY, YT	8	14	Houghton et al. 2018, Houghton 2012, Hilsenhoff 1995
Apataniidae	Manophylax butleri Schuster, 1997					1									1	KY, TN, WV	3	3	Floyd et al. 2012
Brachycentridae	Brachycentrus americanus (Banks, 1899)	1					1	1		1				1	5	AB, AK, AZ, BC, CA, CO, IA, ID, MA, MB, ME, MI, MN, MT, NB, ND, NH, NM, NT, NV, NY, ON, OR, QC, SK, UT, VT, WA, WI, WY, YT	22	31	Harris et al. 1980, Hilsenhoff 1985, Hilsenhoff 1995, Houghton et al. 2018, Houghton 2012
Brachycentridae	Brachycentrus fuliginosus Walker, 1852						1	1						1	3	MB, MI, MN, ON, QC, WI	3	6	New state record (WI), Houghton et al. 2018, Houghton 2012
Brachycentridae	Brachycentrus incanus (Say, 1823)						1							1	2	DC, MD, MI, NC, NJ, NY, ON, PA, QC,VA, WI	8	11	Houghton et al. 2018, Hilsenhoff 1985
Brachycentridae	Brachycentrus lateralis (Say)	1	1	1		1	1		1					1	7	AR, IL, IN, KY, MD, ME, MO, NC, NC, NH, NY, ON, PA, QC, SC, TN, VA, VT, WI, WV	18	20	Floyd et al. 2012, Moulton & Stewart 1996, Hilsenhoff 1985, Hilsenhoff 1995, Houghton et al. 2018, Waltz & McCafferty 1983, Ross 1944
Brachycentridae	Brachycentrus nigrosoma (Banks, 1905)					1						1			2	AL, GA, KY, MD, ME, NC, NY, OH, PA, SC, TN, VA, WV	13	13	Floyd et al. 2012, Bolton et al. 2019
Brachycentridae	Brachycentrus numerosus (Say, 1823)	1	1	1	1	1	1	1	1			1		1	10	AL, AR, CO, CT, DE, FL, GA, IA, IL, IN, KS, KY, LA, MA, MB, MD, ME, MI, MN, MO, MS, NC, NH, NJ, NY, OH, ON, PA, QC, SC, TN, TX, VA, VT, WI, WV	33	36	Floyd et al. 2012, Hamilton et al. 1983, Hilsenhoff 1985, Hilsenhoff 1995, Houghton et al. 2018, Houghton 2012, Waltz & McCafferty 1983, Ross 1944, Waltz & McCafferty 1983, Armitage et al. 2011, Bolton 2011, Flint 1984,
Brachycentridae	Brachycentrus occidentalis Banks, 1911							1			1			1	3	AB, AK, AZ, BC, CO, ID, MB, ME, MI, MN, MT, NE, NM, NT, NV, OK, OR, SK, UT, WA, WI, WY, YT	17	23	Flint 1984, Hamilton et al. 1983, Hilsenhoff 1985, Hilsenhoff 1995, Houghton 2012
Brachycentridae	Micrasema bactro Ross, 1938												1		1	AB, AK, AZ, BC, CA, CO, ID, MT, NM, NV, OR, SD, SK, UT, WA, WY, YT	13	17	Ruiter 1996
Brachycentridae	Micrasema bennetti Ross, 1947					1									1	GA, KY, NC, SC, TN, VA, WV	7	7	Floyd et al. 2012
Brachycentridae	Micrasema charonis Banks, 1914					1	1								2	AL, MA, MD, MI, NB, NC, NF, NS, NY, PA, QC, SC, TN, VA, VT, WV	12	16	Floyd et al. 2012, Houghton et al. 2018
Brachycentridae	Micrasema gelidum MacLachlan, 1876	1					1	1						1	4	AB, AK, IA, MB, MI, MN, NT, ON, QC, SK, WI, YT	5	12	Blinn et al. 2009, Chapin 1978, Hilsenhoff 1981, Houghton 2012, Hilsenhoff 1995
Brachycentridae	Micrasema ozarkana Ross & Unzicker, 1965								1						1	AR, MO	2	2	Ross & Unzicker 1965
Brachycentridae	Micrasema rusticum (Hagen, 1868)		1	1		1	1	1	1			1		1	8	AL, AR, FL, GA, IL, IN, KY, MA, MB, ME, MI, MN, MO, NB, NC, NH, NS, NY, OH, OK, ON, PA, QC, SC, SK, TN, VA, VT, WI, WV	24	30	Floyd et al. 2012, Mathis & Bowles 1992, Hilsenhoff 1985, Hilsenhoff 1995, Houghton et al. 2018, Houghton 2012, Waltz & McCafferty 1983, Ross 1944,
Brachycentridae	Micrasema scotti Ross, 1947			1		1									2	AL, GA, KY, IN, TN, VA, WV	7	7	Floyd et al. 2012, Ross 1947, Waltz & McCafferty 1983
Brachycentridae	Micrasema wataga Ross, 1938		1	1		1	1	1				1		1	7	AL, AR, CT, FL, GA, IL, KY, LA, MA, MB, MD, ME, MI, MN, MS, NB, NC, NF, NH, NS, NY, OH, OK, ON, PA, QC, SC, SK, TN, VA, VT, WI, WV	26	33	Floyd et al. 2012, Hilsenhoff 1985, Hilsenhoff 1995, Houghton et al. 2018, Houghton 2012, Chapin 1978,
Calamoceratidae	Anisocentropus pyraloides (Walker, 1852)					1									1	AL, GA, DE, FL, KY, MS, NC, NJ, SC, TN, VA, WV	12	12	Floyd et al. 2012
Calamoceratidae	Heteroplectron americanum (Walker, 1852)					1									1	AL, CT, DE, FL, GA, KY, MA, ME, NC, NH, NJ, NY, PA, QC, SC, TN, VA, WV	17	18	Floyd et al. 2012
Dipseudopsidae	Phylocentropus carolinus Carpenter, 1933					1									1	AL, CT, DE, FL, GA, KY, LA, ME, MS, NC, NH, NY, ON, QC, SC, TN, VA, WV	16	18	Floyd et al. 2012
Dipseudopsidae	Phylocentropus lucidus (Hagen)		1	1		1						1			4	AL, CT, DC, DE, FL, GA, IL, IN, KY, LA, MA, MD, ME, MS, NB, NC, NH, NJ, NS, NY, OH, ON, PA, QC, RI, SC, TN, VA, VT, WV	25	29	Floyd et al. 2012, Waltz & McCafferty 1983, Ross 1944, Armitage & Hamilton 1990
Dipseudopsidae	Phylocentropus placidus (Banks, 1905)		1	1		1	1	1	1			1		1	8	AL, AR, CT, DC, DE, FL, GA, IL, IN, KY, LA, MA, MB, MD, ME, MI, MN, MO, MS, NB, NC, NH, NJ, NS, NY, OH, OK, ON, PA, QC, RI, SC, TN, TX, VA, VT, WI, WV	33	37	Floyd et al. 2012, Schuster & Hamilton 1984, Hilsenhoff 1995, New state record, Houghton et al. 2018, Houghton 2012, Ross 1944, Waltz & McCafferty 1983, Armitage et al. 2011
Glossosomatidae	Agapetus artesus Ross, 1938								1						1	MO	1	1	Ross 1938, Mathis & Bowles 1992
Glossosomatidae	Agapetus avitus Edwards, 1956					1									1	AL, KY, MS, TN	4	4	Floyd et al. 2012
Glossosomatidae	Agapetus gelbae Ross 1947			1											1	AL, IN, TN	3	3	Ross 1947, Waltz & McCafferty 1983
Glossosomatidae	Agapetus hessi Leonard & Leonard, 1949					1	1							1	3	AL, KY, ME, MI, NB, NC, NS, ON, QC, VA, WI, WV	8	12	Floyd et al. 2012, Longridge & Hilsenhoff 1973, Houghton et al. 2018
Glossosomatidae	Agapetus illini Ross, 1938		1	1	1	1			1						5	AR, IL, IN, KS, KY, MO, OK, TN	8	8	Ross 1938, Floyd et al. 2012, Ross 1938, Hamilton & Schuster 1979, Waltz & McCafferty 1983
Glossosomatidae	Agapetus kirchneri Parker, Etnier & Baxter, 2010					1									1	KY, TN, VA	3	3	Floyd et al. 2012
Glossosomatidae	Agapetus minutus Sibley, 1926					1									1	DE, KY, MA, NC, NY, ON, PA, TN, VA, WV	9	10	Floyd et al. 2012
Glossosomatidae	Agapetus stylifer Etnier, Baxter, & Parker, 2010					1									1	KY, TN	2	2	Floyd et al. 2012
Glossosomatidae	Agapetus tomus Ross					1	1	1				1		1	5	AL, GA, KY, MI, MN, OH, PA, TN, VA, WI, WV	11	11	Floyd et al. 2012, New state record (WI), Houghton et al. 2018, Houghton 2012, Artmitage et al. 2011
Glossosomatidae	Agapetus walkeri (Betten & Mosely, 1940)							1							1	AL, CT, GA, MA, MD, ME, MN, NB, NC, NH, NS, NY, ON, PA, QC, SC, TN, VA, WV,	16	20	Denning 1941 as A. rossi, Etnier et al. 2010
Glossosomatidae	Anagapetus debilis Ross, 1938												1		1	AB, BC, CO, ID, MT, NV, OR, SD, UT, WA, WY	9	11	Ruiter 2004
Glossosomatidae	Glossosoma intermedium (Klapalek)	1	1	1		1	1	1	1			1		1	9	AB, AK, BC, IA, ID, IL, IN, KY, MB, ME, MI, MN, MO, MT, NF, NY, OH, ON, PA, QC, TN, VA, VT, WI, YT	18	25	Floyd et al. 2012, Mathis & Bowles 1992, Hilsenhoff et al. 1972, Hilsenhoff 1995, Houghton et al. 2018, Houghton 2012, Waltz & McCafferty 1983, Ross 1944, Armitage et al. 2011
Glossosomatidae	Glossosoma lividum (Hagen, 1861)						1								1	MA, ME, MI, NC, NH, NY, ON, QC, TN, VA, VT	9	11	Houghton et al. 2018, Armitage et al. 2011
Glossosomatidae	Glossosoma nigrior Banks, 1911			1		1	1	1				1		1	6	AL, DE, GA, IN, KY, LB, MA, MD, ME, MI, MN, MS, NB, NC, NF, NH, NY, OH, ON, PA, QC, SC, TN, VA, VT, WI, WV	22	27	Floyd et al. 2012, Hilsenhoff et al. 1972, Hilsenhoff 1995, Houghton et al. 2018, Houghton 2012
Glossosomatidae	Glossosoma parvulum Banks, 1904												1		1	CO, ID, MT, NM, SD UT, WY	7	6	New state record (SD)
Glossosomatidae	Glossosoma ventrale Banks, 1904												1		1	AZ, CO, NM, SD, UT, WY	6	6	Ruiter 1996
Glossosomatidae	Padunia jeanae (Ross, 1938)					1									1	AL, GA, KY, NC, SC, TN, VA	7	7	Floyd et al. 2012
Glossosomatidae	Protoptila alexanderi Ross, 1941					1									1	KY, TX	2	2	Floyd et al. 2012
Glossosomatidae	Protoptila erotica Ross, 1938	1	1	1			1	1						1	6	AZ, CO, IL, IN, MB, MI, MN, MT, NM, NV, QC, UT, WA, WI, WY	13	15	Hilsenhoff et al. 1972, Houghton et al. 2018, Houghton 2012, Ross 1938, Waltz & McCafferty 1983
Glossosomatidae	Protoptila lega Ross, 1941		1						1						2	AL, AR, IL, MO, MS, NB, NC, OK, ON, VA	8	10	Ross 1941, Ross 1944, Armitage et al. 2011
Glossosomatidae	Protoptila maculata (Hagen, 1861)		1	1		1	1	1	1			1		1	8	AL, DC, IL, IN, KY, MA, MB, MD, ME, MI, MN, MO, NC, NH, NY, OH, OK, ON, PA, QC, TN, TX, VA, WI, WV	21	24	Floyd et al. 2012, Mathis & Bowles 1992, Hilsenhoff et al. 1972, Hilsenhoff 1995, Houghton et al. 2018, Houghton 2012, Ross 1944, Armitage et al. 2011
Glossosomatidae	Protoptila palina Ross, 1941			1		1									2	AL, IN, KY, MA, MD, ME, NC, NH, NY, PA, SC, TN, VA, WV	14	14	Floyd et al. 2012, Waltz & McCafferty 1983
Glossosomatidae	Protoptila talola Denning, 1948							1							1	MN	1	1	Houghton et al. 2001
Glossosomatidae	Protoptila tenebrosa (Walker, 1852)			1			1	1	1					1	5	AB, AR, BC, ID, IN, MB, MI, MN, MO, MT, NY, OK, ON, WI, WY	11	14	Mathis & Bowles 1992, Hilsenhoff et al. 1972, Hilsenhoff 1995, Houghton et al. 2018, Houghton 2012, INHS Ins. Coll. (IN)
Goeridae	Goera calcarata Banks, 1899					1						1			2	AL, CT, DE, GA, KY, MA, ME, MN, NB, NC, NH, NJ, NS, NY, OH, PA, QC, SC, TN, VA, VT, WV	19	22	Floyd et al. 2012, Armitage et al. 2011
Goeridae	Goera fuscula Banks, 1905					1									1	GA, KY, MA, ME, NB, NC, NJ, NY, PA, QC, SC, TN, VA, VT	12	14	Floyd et al. 2012
Goeridae	Goera stylata Ross			1		1	1	1				1		1	6	AL, CT, IN, KY, MA, MI, MN, NC, NH, NY, OH, ON, PA, VA, WI, WV	16	16	Floyd et al. 2012, Hilsenhoff et al. 1972, Hilsenhoff 1995, Houghton et al. 2018, Houghton 2012, Waltz & McCafferty 1983, Armitage et al. 2011
Goeridae	Goerita betteni Ross, 1947					1						1			2	KY, NC, OH, PA, TN, VA, WV	7	7	Floyd et al. 2012, Bolton et al. 2019
Helicopsychidae	Helicopsyche borealis (Hagen, 1861)	1	1	1	1	1	1	1	1	1		1	1	1	12	AB, AL, AR, AZ, CA, CO, CT, DE, FL, GA, ID, IA, IL, IN, KS, KY, MI, MN, MO, MS, MT, NC, ND, NF, NH, NJ, NM, NS, NT, NV, NY, OH, OK, ON, OR, PA, QC, SC, SD, SK, TN, TX, UT, VA, VT, WA, WI, WV, WY	43	49	Floyd et al. 2012, Ross 1944, Harris et al. 1980, Hamilton & Schuster 1979, Hilsenhoff et al. 1972, Hilsenhoff 1995, Houghton et al. 2018, Houghton 2012, Hygenic Lab (IA), Armitage et al. 2011, Bowles 2020
Helicopsychidae	Helicopsyche limnella Ross, 1938								1						1	AR, MO, OK	3	3	Moulton & Stewart 1996
Helicopsychidae	Helicopsyche piroa Ross, 1944				1										1	AR, KS, LA, OK, TX	5	5	Hamilton & Schuster 1979
Hydropsychidae	Arctopsyche ladogensis (Kolenati, 1859)						1								1	AB, AK, MB, ME, MI, NF, NH, NS, NT, NY, QC, SK, UT, VT, YT	8	15	Houghton et al. 2018, Houghton 2020
Hydropsychidae	Cheumatopsyche analis (Banks, 1903)	1	1	1	1	1	1	1	1	1	1	1	1	1	13	AB, AL, AR, BC, CO, CT, DE, FL, GA, HI, IA, ID, IL, IN, KS, KY, LA, MA, MB, MD, ME, MI, MN, MO, MS, MT, NB, NC, ND, NE, NF, NH, NJ, NS, NV, NY, OH, OK, ON, OR, PA, PE, QC, SD, SK, TN, TX, UT, VA, VT, WA, WV, WY	43	53	Floyd et al. 2012, Gordon 1974, Nimmo 1987, Harris et al. 1980, Mathis & Bowles 1992, Harris et al. 2000, Hamilton & Schuster 1979, Hilsenhoff et al. 1972, Houghton et al. 2018, Houghton 2012, Ross 1944, Armitage et al. 2011
Hydropsychidae	Cheumatopsyche aphanta Ross, 1938		1	1	1	1	1	1	1	1		1	1	1	11	IL, IN, KS, KY, ME, MI, MN, MO, NB, ND, NH, NY, OH, OK, PA, QC, SD, TN, TX ,VT, WI	19	21	Floyd et al. 2012, Harris et al. 1980, Mathis & Bowles 1992, Hamilton & Schuster 1979, Hilsenhoff et al. 1972, Hilsenhoff 1995, New state record (SD), Houghton et al. 2018, Houghton 2012, Waltz & McCafferty 1983, Ross 1938, Armitage et al. 2011
Hydropsychidae	Cheumatopsyche burksi Ross, 1941		1	1		1									3	AL, AR, CT, FL, IL, IN, KY, LA, MS, NY, OK, TN, TX, VA, VT	15	15	Floyd et al. 2012, Ross 1941, Waltz & McCafferty 1983
Hydropsychidae	Cheumatopsyche campyla Ross, 1938	1	1	1	1	1	1	1	1	1	1	1	1	1	13	AB, AL, AR, AZ, BC, CA, CO, CT, DE, FL, GA, IA, ID, IL, IN, KS, KY, LB, MA, MB, ME, MI, MN, MO, MS, MT, NC, ND, NE, NF, NH, NJ, NM, NS, NV, NY, OH, OK, ON, OR, PA, QC, SK, TN, TX, UT, VA, VT, WA, WI, WV, WY, YT	43	53	Floyd et al. 2012, Harris et al. 1980, Mathis & Bowles 1992, Gordon 1974, Ross 1938, Hilsenhoff 1995, New state record, Houghton et al. 2018, Houghton 2012, Armitage et al. 2011
Hydropsychidae	Cheumatopsyche ela Denning, 1942					1						1			2	AL, DC, DE, GA, KY, MB, MD, ME, NC, NY, OH, ON, PA, QC, TN, VA, WV	14	17	Evans et al. 2017, Armitage et al. 2011
Hydropsychidae	Cheumatopsyche enigma Ross, Morse & Gordon, 1971								1						1	AR, GA, MO, NB, NC, PA, SC, VA	7	8	Mathis & Bowles 1992
Hydropsychidae	Cheumatopsyche geora Denning, 1948					1						1			2	AL, CT, DE, GA, KY, MS,NC, OH, PA, SC, TN, VA	13	12	Floyd et al. 2012, Armitage et al. 2011
Hydropsychidae	Cheumatopsyche gordonae Lago & Harris, 1983					1									1	FL, KY	2	2	Evans et al. 2017
Hydropsychidae	Cheumatopsyche gracilis (Banks, 1899)				1		1	1	1	1		1		1	7	AR, BC, CO, CT, KS, LB, MA, MB, ME, MI, MN, MO, MT, NC, ND, NF, NJ, NS, NY, OH, OK, ON, PA, QC, SC, TN, UT, VA, VT, WI	24	30	Harris et al. 1980, Mathis & Bowles 1992, Hamilton & Schuster 1979, Hilsenhoff et al. 1972, Hilsenhoff 1995, Houghton et al. 2018, Houghton 2012, Armitage et al. 2011
Hydropsychidae	Cheumatopsyche gyra Ross, 1938					1									1	GA, KY, ME, NC, PA, SC, VA, WV	8	8	Floyd et al. 2012
Hydropsychidae	Cheumatopsyche halima Denning, 1948	1?				1						1			2	AR, KY, MA, ME, NB, NC, NY, OH, PA, QC, SC, WV	10	12	Floyd et al. 2012, Armitage et al. 2011
Hydropsychidae	Cheumatopsyche harwoodi harwoodi Denning, 1948			1		1						1			3	AB, AL, CT, GA, IN, KY, MB, ME, NB, NC, NS, NY, OH, ON, PA, PE, RI, SC, TN, VA, WV	18	21	Floyd et al. 2012, Waltz & McCafferty 1983,
Hydropsychidae	Cheumatopsyche helma Ross, 1939					1									1	AL, AR, KY, ME, NC, NY, PA, TN, WV	9	9	Floyd et al. 2012
Hydropsychidae	Cheumatopsyche lasia Ross, 1938	1	1	1	1			1	1	1	1	1	1		10	AB, AR, AZ, CO, IA, IL, IN, KS, MN, MO, ND, NE, NM, OH, OK, PA, SD, SK, TX, WY	18	20	Harris et al. 1980, Mathis & Bowles 1992, Gordon 1974, Denning 1943, Houghton 2012, Waltz & McCafferty 1983, Ross 1938, Armitage et al. 2011, New state record (SD)
Hydropsychidae	Cheumatopsyche minuscula (Banks, 1907)		1	1	1	1	1	1	1	1		1		1	10	AL, AR, CT, DC, GA, IL, IN, KS, KY, MA, MB, MD, ME, MI, MN, MO, NC, ND, NH, NY, OH, OK, ON, PA, QC, SC, TN, VA, VT, WI, WV	27	30	Floyd et al. 2012, Harris et al. 1980, Mathis & Bowles 1992, Hamilton & Schuster 1979, Hilsenhoff et al. 1972, Hilsenhoff 1995, Houghton et al. 2018, Houghton 2012, INHS Coll. (IL, IN)
Hydropsychidae	Cheumatopsyche mollala Ross, 1941								1						1	AR, CA, ID, MO, ON, OR, WA	5	7	Etnier 2010
Hydropsychidae	Cheumatopsyche oxa Ross, 1941	1	1	1	1	1	1	1	1			1	1	1	11	AB, AL, AR, BC, CT, GA, IL, IN, KS, KY, MB, ME, MI, MN, MO, MS, MT, NB, NC, NH, NY, OH, OK, ON, PA, QC, SC, SD, SK, TN, VA, VT, WI, WV, WY	28	35	Floyd et al. 2012, Gordon 1974, Mathis & Bowles 1992, Hamilton & Schuster 1979, Hilsenhoff et al. 1972, Hilsenhoff 1995, Houghton et al. 2018, Houghton 2012, Ross 1944, Waltz & McCafferty 1983, Armitage et al. 2011
Hydropsychidae	Cheumatopsyche pasella Ross, 1941	1	1	1		1	1	1		1		1		1	9	AL, AR, CT, DE, FL, GA, IL, IN, KY, LA, MA, MD, ME, MI, MN, MS, MT, NC, ND, NH, NJ, NY, OH, OK, ON, OR, PA, QC, RI, SC, TN, TX, WA, WI, WV	33	35	Floyd et al. 2012, Harris et al. 1980, Hilsenhoff 1995, Houghton et al. 2018, Houghton 2012, Ross 1941, Gordon 1974, Armitage et al. 2011
Hydropsychidae	Cheumatopsyche pinaca Ross					1									1	AL, DE, FL, GA, KY, LA, MA, ME, MS, NC, NH, NJ, PA, RI, SC, TN, VA	17	17	Floyd et al. 2012
Hydropsychidae	Cheumatopsyche rossi Gordon 1974				1				1			1			3	AR, KS, MO, OH, OK	5	5	Armitage et al. 2011, Mathis & Bowles 1992, Hamilton & Schuster 1979
Hydropsychidae	Cheumatopsyche smithi Gordon, 1974									1					1	AB, BC, MB, MT, ND, ON, OK, SK, TX, WA, UT	7	11	Harris et al. 1980
Hydropsychidae	Cheumatopsyche sordida (Hagen, 1861)	1	1	1		1	1	1	1					1	8	AL, AR, CT, DC, FL, GA, IL, IN, KY, LA, MB, MD, ME, MI, MN, MO, MS, NB, NC, NH, NJ, NY, OK, ON, QC, TN, VA, WI, WV	24	29	Floyd et al. 2012, Ross 1944, Hilsenhoff 1995, Houghton et al. 2018, Houghton 2012, Ross 1944, Waltz & McCafferty 1983
Hydropsychidae	Cheumatopsyche speciosa (Banks)	1	1	1		1	1	1	1	1		1		1	10	AB, AR, CO, CT, DE, IA, IL, IN, KY, LB, MB, MD, MI, MN, MO, MT, NC, ND, NY, OH, OK, ON, PA, QC, SK, TN, VA, WI	21	28	Floyd et al. 2012, Harris et al. 1980, Ross 1944, Hilsenhoff et al. 1972, Hilsenhoff 1995 Houghton et al. 2018, Houghton 2012, Blinn et al. 2009, Waltz & McCafferty 1983, Armitage et al 2011
Hydropsychidae	Cheumatopsyche wabasha Denning, 1947						1					1			2	CO, DE, MN, OH, OR	5	5	Houghton 2012, Armitage et al. 2011
Hydropsychidae	Diplectrona metaqui Ross, 1970		1	1		1			1			1			5	AL, CT, GA, IL, IN, KY, MO, NC, PA, SC, TN, VA, WV	13	13	Floyd et al. 2012, Mathis & Bowles 1992, Waltz & McCafferty 1983, Ross 1970, Armitage et al. 2011
Hydropsychidae	Diplectrona modesta Banks, 1908	1	1	1	1	1	1	1	1			1	1	1	11	AL, AR, CT, DE, FL, GA, IL, IN, KS, KY, LA, MA, MD, ME, MI, MN, MS, MT, NC, ND, NH, NJ, NY, OH, OK, ON, OR, PA, QC, RI, SC, TN, TX, WA, WI, WV	34	36	Floyd et al. 2012, Wiggins 1977, Mathis & Bowles, Hamilton & Schuster 1979, Hilsenhoff 1995, Houghton et al. 2018, Houghton 2012, Iowa Hygenics Laboratory (IA) Waltz & McCafferty 1983, Ross 1944, Armitage et al. 2011
Hydropsychidae	Homoplectra doringa (Milne 1936)		1	1		1						1			4	AL, IL, IN, KY, MA, NC, NH, NY, OH, TN, VA, WV	12	12	Floyd et al. 2012, Waltz & McCafferty 1983, INHS Coll. (IL)
Hydropsychidae	Hydropsyche aerata Ross, 1938	1	1	1		1	1		1			1			7	IL, IN, KY, MI, MO, OH, VT, WV	8	8	Floyd et al. 2012, Harris & Lawrence 1978, Houghton et al. 2018, Waltz & McCafferty 1983, Ross 1938
Hydropsychidae	Hydropsyche alhedra HH Ross, 1939	1				1	1	1		1			1	1	7	AB, AK, BC, CO, CT, IA, KY, MA, ME, MB, MI, MN, NC, ND, NY, ON, PA, QC, SD, SK, TN, VA, VT, WI, WV, WY, YT	22	27	Floyd et al. 2012, Schefter et al. 1986, Harris et al. 1980, Schmude & Hilsenhoff 1986 (as C. alhedra), Hilsenhoff 1995 (as C. alhedra), Houghton et al. 2018, Houghton 2012
Hydropsychidae	Hydropsyche alternans (Walker, 1852)	1	1	1			1	1				1		1	7	AB, AK, BC, CT, IL, IN, MA, MB, ME, MI, MN, NF, NH, NJ, NS, NT, NY, OH, ON, OR, PA, QC, SK, VT, WI, YT	15	26	Houghton et al. 2018, Houghton 2012, Waltz & McCafferty 1983, Ross 1944, Armitage et al. 2011
Hydropsychidae	Hydropsyche arinale Ross, 1938	1	1	1	1		1		1					1	7	AR, IA, IL, IN, KS, MI, MO, OK, ON, WI	8	10	Ross 1938, Hamilton & Schuster 1979, Schmude & Hilsenhoff 1986, Hilsenhoff 1995, Houghton et al. 2018, Waltz & McCafferty 1983
Hydropsychidae	Hydropsyche betteni Ross, 1938	1	1	1	1	1	1	1	1	1		1	1	1	12	AK, AL, AR, CT, DE, FL, GA, IA, IL, KS, KY, LA, MA, MB, MD, ME, MI, MN, MO, MS, NB, NC, ND, NF, NH, NJ, NS, NY, OH, OK, ON, PA, PE, QC, SC, SK, TN, VA, VT, WI, WV	33	41	Floyd et al. 2012, Harris et al. 1980, Harris & Lawrence 1978, Hamilton & Schuster 1979, Hilsenhoff et al. 1972, Schmude & Hilsenhoff 1986, Hilsenhoff 1995, New state record (SD), Houghton et al. 2018, Houghton 2012, Ross 1938, Armitage et al. 2011
Hydropsychidae	Hydropsyche bronta Ross, 1938	1	1	1		1	1	1	1	1	1	1		1	11	AB, AR, CO, CT, DE, IA, IL, IN, KY, MA, MB, MD, MI, MN, MO, ME, MT, NB, NC, ND, NE, NH, NS, NY, OH, OK, ON, PA, QC, SC, SK, TN, VA, VT, WI, WV, WY	30	37	Floyd et al. 2012, Harris et al. 1980, Mathis & Bowles 1992, Harris et al. 2000, Hilsenhoff et al. 1972, Schmude & Hilsenhoff 1986 (as C. bronta), Hilsenhoff 1995 (as C. bronta), Houghton et al. 2018, Houghton 2012, Ross 1938, Armitage et al. 2011
Hydropsychidae	Hydropsyche cheilonis Ross, 1938		1	1		1	1					1		1	6	AL, IN, KY, MI, NC, OH, PA, TN, VA, WV	10	10	Floyd et al. 2012, New state record, Houghton et al. 2018, Ross 1938
Hydropsychidae	Hydropsyche cockerelli Banks, 1905										1				1	AB, AZ, BC, CA, CO, ID, ME, MT, NE, NM, OR, UT., WA, WY, YT	12	15	Schefter et al. 1986
Hydropsychidae	Hydropsyche confusa Walker, 1852							1		1		1			3	AB, AK, BC, CO, ID, MB, MN, MN, MT, ND, NT, NY, OH, ON, PA, PA, QC, SD, SK, UT, WA, WY	15	22	Harris et al. 1980, Houghton 2012, Armitage et al. 2011
Hydropsychidae	Hydropsyche cuanis Ross, 1938		1	1		1	1							1	5	AL, CT, IL, IN, KY, MA, MI, TN, VT, WI	10	10	Floyd et al. 2012, Schmude & Hilsenhoff 1986, Hilsenhoff 1995, Houghton et al. 2018, Ross 1938, Armitage et al. 2011
Hydropsychidae	Hydropsyche depravata Hagen, 1861			1		1						1			3	AL, GA, IN, KY, MB, NC, OH, OH, TN, VA, WV	10	11	Floyd et al. 2012, Waltz & McCafferty 1983, Armitage et al. 2011
Hydropsychidae	Hydropsyche dicantha Ross, 1938	1	1	1		1	1	1				1		1	8	AL, DC, DE, GA, IL, IN, KY, MD, MI, MN, NY, NY, OH, ON, PA, QC, TN, VA, WI	16	19	Floyd et al. 2012, Hilsenhoff et al. 1972, Schmude and Hilsenhoff 1986, Hilsenhoff 1995, Houghton et al. 2018, Houghton 2012, INHS Coll. (IL), Armitage et al. 2011
Hydropsychidae	Hydropsyche etnieri (Schuster & Talak, 1977)					1									1	KY, TN, VA	3	3	Floyd et al. 2012
Hydropsychidae	Hydropsyche frisoni Ross, 1938	1	1	1	1	1	1	1	1		1	1			10	AL, CO, CT, IA, IL, IN, KS, KY, MI, MO, MN, NE, OH	13	13	Floyd et al. 2012, Harris & Lawrence 1978, Houghton et al. 2018, Houghton 2012, Nimmo 1987, Waltz & McCafferty 1983, Ross 1938, Armitage et al. 2011
Hydropsychidae	Hydropsyche hageni Banks	1?	1	1		1						1			4	AL, DC, IL, IN, KY, MB, MD, MN, NC, OH, ON, PA, QC, TN, VA, WI, WV	13	17	Floyd et al. 2012,, Waltz & McCafferty 1983, Ross 1944, Armitage et al. 2011
Hydropsychidae	Hydropsyche hoffmani Ross, 1962					1									1	DE, KY, MD, VA, WV	5	5	Floyd et al. 2012
Hydropsychidae	Hydropsyche incommoda Hagen, 1861	1	1	1	1	1	1	1	1	1	1	1	1	1	13	AL, AR, CO, FL, GA, IA, IL, IN, KS, KY, LA, MB, MI, MN, MO, MS, MT, NC, ND, NE, NY, OH, OK, PA, QC, SC, TN, TX, VA, WI, WV	29	31	Floyd et al. 2012, Nimmo 1987, Harris et al. 1980, Moulton & Stewart 1996, Ross 1944, Mathis & Bowles 1992, Zuellig et al. 2012, Hamilton & Schuster 1979, Schmude & Hilsenhoff 1986, Hilsenhoff 1995,, Houghton et al. 2018, Houghton 2012, Denning 1949, Ross 1938, Armitage et al. 2011
Hydropsychidae	Hydropsyche leonardi Ross, 1938						1							1	2	DE, MI, MD, NY, ON, PA, VA, WI, WV	9	9	Houghton et al. 2018, Schmude & Hilsenhoff 1986, Hilsenhoff 1995
Hydropsychidae	Hydropsyche mississippiensis Flint, 1972					1									1	AL, FL, KY, LA, MS, NC, SC, TN, TX, VA	10	10	Floyd et al. 2012
Hydropsychidae	Hydropsyche morosa Hagen, 1861	1	1	1	1	1	1	1	1	1		1	1	1	12	AB, AR, BC, CO, CT, DC, DE, GA, IA, IL, IN, KS, KY, MA, MB, ME, MI, MN, MO, MT, NB, NC, ND, NH, NJ, NS, NT, NY, OH, OK, ON, PA, QC, SC, SK, TN, UT, VA, VT, WA, WI, WV, WY	33	43	Floyd et al. 2012, Harris et al. 1980, Mathis & Bowles 1992, Hamilton & Schuster 1979, Hilsenhoff et al. 1972, Schmude & Hilsenhoff 1986 (as C. morosa), Hilsenhoff 1995 (as C. morosa), New state record (SD?), Houghton et al. 2018, Houghton 2012, Ross 1944, Armitage et al. 2011
Hydropsychidae	Hydropsyche occidentalis Banks, 1900										1		1		2	AB, AZ, BC, CA, CO, ID, MT, NE, NM, NV, OR, SD, SK, UT, WA, WY	13	16	Ruiter 1999, Harris et al 2000
Hydropsychidae	Hydropsyche oslari Banks, 1905									1			1		2	AB, AZ, BC, CA, CO, ID, MT, ND, NM, NV, OR, SD, TX, UT, WA, WY, YT	14	17	Ruiter 1996, Harris et al. 1980
Hydropsychidae	Hydropsyche patera Schuster and Etnier, 1978					1						1			2	KY, OH, TN	3	3	Floyd et al. 2012, Armitage et al. 2011
Hydropsychidae	Hydropsyche phalerata Hagen, 1861	1	1	1	1	1	1	1	1	1		1		1	11	AL, DC, FL, GA, IA, IL, IN, KY, MA, MD, ME, MI, MN, MS, NC, NJ, NY, OH, ON, PA, QC, TN, VA, WI, WV	22	25	Floyd et al. 2012, Hamilton et al. 1983, Schmude & Hilsenhoff 1986, Hilsenhoff 1995, New state record (ND), Houghton et al. 2018, Houghton 2012, Blinn et al. 2009, Ross 1944
Hydropsychidae	Hydropsyche piatrix Ross, 1938								1	1					2	AR, MO, ND, QC	3	4	Harris et al. 1980, Ross 1944
Hydropsychidae	Hydropsyche placoda Ross, 1941	1	1	1			1	1	1			1	1	1	9	AB, IA, IL, IN, MB, MI, MN, MT, NY, OH, ON, PA, QC, SD, SK, TN, WI	13	17	Ross 1941, Hilsenhoff et al. 1972, Schmude & Hilsenhoff 1986, Hilsenhoff 1995, Houghton et al. 2018, Houghton 2012, Blinn et al. 2009, Ross 1941
Hydropsychidae	Hydropsyche scalaris Hagen, 1861	1	1	1	1		1	1	1		1	1		1	10	AL, AR, CO, CT, DC, DE, FL, GA, IL, IN, KS, MB, MD, ME, MI, MN, MO, NC, NE, NJ, NM, NY, OH, OK, ON, PA, QC, SC, TN, TX, VA, VT, WI, WV, WY	31	35	Ross 1944, Hamilton & Schuster 1979, Harris et al. 2000a, Hilsenhoff et al. 1972, Schmude & Hilsenhoff 1986, Hilsenhoff 1995, New state record, Houghton et al. 2018, Houghton 2012, Nimmo 1987, Armitage et al. 2011
Hydropsychidae	Hydropsyche simulans Ross, 1938	1	1	1	1	1	1	1	1	1	1	1	1	1	13	AL, AR, CO, FL, GA, IA, IL, IN, KS, KY, LA, MA, MB, MI, MN, MO, MS, MT, NC, ND, NY, OH, OK, ON, SC, TN, TX, WI, VA, WV, WY	29	31	Floyd et al. 2012, Harris et al. 1980, Flint et al. 1979 as H. rossi, Ross 1944, Nimmo 1987, Hamilton & Schuster 1979, Schmude & Hilsenhoff 1986, Hilsenhoff 1995, Houghton et al. 2018 Houghton 2012, Ross 1938
Hydropsychidae	Hydropsyche slossonae Banks, 1905	1	1	1		1	1	1	1	1		1	1	1	11	AB, AR, BC, CO, CT, DE, IA, IL, IN, KY, LB, MA, MB, ME, MI, MN, MO, MT, NB, NC, ND, NF, NH, NJ, NS, NT, NY, OH, ON, PA, QC, SC, SD, SK, TN, VA, VT, WI, WV, WY	29	40	Floyd et al. 2012, Zhou et al. 2011, Schefter & Wiggins 1986, Mathis & Bowles 1992, Hilsenhoff et al. 1972, Schmude & Hilsenhoff 1986, Hilsenhoff 1995, Houghton et al. 2018, Houghton 2012, Ross 1944, INHS Coll (IA), Armitage et al. 2011
Hydropsychidae	Hydropsyche sparna Ross, 1938	1	1	1	1	1	1	1	1			1		1	10	AL, CT, DE, GA, IA, IL, IN, KS, KY, LB, MA, MB, MD, ME, MI, MN, MS, NB, NC, NF, NH, NJ, NS, NY, OH, ON, PA, PE, QC, SC, TN, VA, VT, WI, WV	27	35	Floyd et al. 2012, Hamilton et al. 1983, Hilsenhoff et al. 1972, Schmude & Hilsenhoff 1986 (as C. sparna), Hilsenhoff 1995 (as C. sparna), Houghton et al. 2018, Houghton 2012, Schefter & Wiggins 1986), Armitage et al. 2011, New state record (IA)
Hydropsychidae	Hydropsyche valanis Ross, 1938	1	1	1	1	1	1	1				1			8	IA, IL, IN, KS, KY, MI, MN, NY, OH, PA, VT, WV	13	13	Floyd et al. 2012, Hamilton et al. 1983, Houghton 2012, Blinn et al. 2009 Waltz & McCafferty 1983, Ross 1938, INHS Coll. (WI), Armitage et al. 2011
Hydropsychidae	Hydropsyche ventura Ross, 1941					1						1			2	CT, KY, MA, ME, MN, NC, NF, NY, OH, ON, PA, QC, TN, VA, VT, WV	13	16	Floyd et al. 2012, Armitage et al. 2011
Hydropsychidae	Hydropsyche venularis Banks, 1914					1			1						2	AL, DC, GA, KY, MD, MO, NC, NY, PA, SC, TN, VA, WV	12	13	Floyd et al. 2012, Schuster & Etnier 1978
Hydropsychidae	Hydropsyche vexa Ross, 1938						1	1		1				1	4	AB, ID, MB, ME, MI, MN, NB, ND, NH, NY, QC, SK, VT, WI	9	14	Denning, 1943, Hilsenhoff et al. 1972, Schmude & Hilsenhoff 1986, Hilsenhoff 1995, Houghton et al. 2018, Houghton 2012
Hydropsychidae	Hydropsyche walkeri Betten & Mosely, 1940						1	1		1		1		1	5	AB, CT, DE, MA, MB, ME, MI, MN, NC, ND, NH, NY, OH, ON, PA, QC, SK, VA, VT, WI, WV	16	21	Harris et al.1980, Hilsenhoff et al. 1972, Schmude & Hilsenhoff 1986 (as C. walkeri), Hilsenhoff 1995 (as C. walkeri), Houghton et al. 2018, Houghton 2012, Armitage et al. 2011
Hydropsychidae	Macrostemum carolina (Banks, 1909)	1	1	1					1						4	AL, AR, DE, FL, GA, IA, IL, IN, LA, MD, MS, NC, NJ, NY, OK, PA, SC, TN, TX, VA	20	20	Wallace 1975, Ross 1944
Hydropsychidae	Macrostemum transversum (Walker, 1852)			1								1			2	AL, DC, GA, IN, MD, MS, OH, VA	7	8	Ross 1944, Nimmo 1987
Hydropsychidae	Macrostemum zebratum (Hagen, 1861)	1	1	1		1	1	1	1	1		1		1	10	AL, CT, DC, DE, GA, IA, IL, IN, KY, MA, MD, ME, MI, MN, MO, ND, NH, NJ, NY, OH, ON, PA, QC, SC, TN, UT, VA, VT, WI, WV	27	30	Floyd et al. 2012, Harris et a. 1980, Mathis & Bowles 1992, Hilsenhoff et al. 1972 (as Macronemum zebratum), Schmude & Hilsenhoff 1986, Hilsenhoff 1995, Houghton et al. 2018, Houghton 2012, Blinn et al. 2009, Ross 1944
Hydropsychidae	Parapsyche apicalis (Banks, 1908)	1					1	1				1		1	5	CO, CT, MA, ME, MI, MN, NC, NF, NH, NS, NY, OH, ON, PA, PE, QC, RI, SC, TN, VA, VT, WI, WV	18	23	Longridge & Hilsenhoff, Houghton et al. 2018, Houghton 2012, Armitage et al. 2011, INHS Coll. (IA)
Hydropsychidae	Parapsyche cardis Ross, 1938					1									1	GA, KY, NC, SC, TN, VA	6	6	Floyd et al. 2012
Hydropsychidae	Potamyia flava (Hagen, 1861)	1	1	1	1	1	1	1	1	1	1	1	1	1	13	AL, CO, DE, FL, GA, IA, IL, IN, KS, KY, LA, MB, MD, MI, MN, MO, MS, MT, NC, ND, NE, NY, OH, OK, PA, QC, SC, SD, TN, TX, VA, WI, WV	31	33	Floyd et al. 2012, Ross 1944, Harris et al.1980, Hagen 1861, Nimmo 1987, Hamilton & Schuster 1979, Schmude & Hilsenhoff 1986, Hilsenhoff 1995, Houghton et al. 2018, Houghton 2012, Ross 1944, Armitage et al. 2011
Hydroptilidae	Agraylea costello Ross, 1941													1	1	AR, ME, NY, ON, QC, VA, WI	5	7	Blickle 1979, Hilsenhoff 1995
Hydroptilidae	Agraylea multipunctata Curtis, 1834	1	1	1		1	1	1	1	1	1	1	1	1	12	BC, CO, CT, DE, IA, IL, IN, KY, MA, ME, MB, MI, MN, MT, NB, ND, NE, NH, NM, NS, NT, NY, OH, ON, OR, PA, QC, SD, TN, UT, VA, VT, WI, WY, YT	27	35	Floyd et al. 2012, Ross 1944, Harris et al.1980, Harris et al. 2000, Hilsenhoff et al. 1972, Hilsenhoff 1995, Houghton et al. 2018, Houghton 2012, INHS Coll. (IA), Armitage et al. 2011
Hydroptilidae	Dibusa angata Ross, 1939			1		1						1			3	AL, AR, GA, IN, KY, MA, ME, NB, NH, OH, OK, ON, PA, SC, TN, VA, VT, WV	16	18	Floyd et al. 2012, Waltz & McCafferty 1983, Armitage et al. 2011
Hydroptilidae	Hydroptila ajax Ross, 1938	1	1	1	1	1	1	1	1	1	1	1	1	1	13	AZ, CA, CO, FL, IA, ID, IL, IN, KS, KY, MB, MI, MN, MO, MT, NE, NV, NY, OH, OK, OR, PA, SD, TX, UT, VA, WA, WI, WV, WY	29	30	Floyd et al. 2012, Mathis & Bowles 1992, Zuellig et al. 2012, Hamilton & Schuster 1979, Hilsenhoff 1995, New state record (SD), Houghton et al. 2018, Houghton 2012, Ross 1938, Armitage et al. 2011
Hydroptilidae	Hydroptila albicornis Hagen, 1861	1	1	1			1	1	1			1		1	8	AR, IL, IN, MB, ME, MI, MN, MO, NY, OH, OK, ON, QC, TN, WI	12	15	Ross 1944, Hilsenhoff et al. 1972, Hilsenhoff 1995, Houghton et al. 2018, Houghton 2012
Hydroptilidae	Hydroptila amoena Ross, 1938		1	1		1	1	1	1			1		1	8	AL, AR, IL, IN, KY, MI, MN, MO, NH, OH, OK, PA, QC, SC, TN, VA, WI, WV	17	18	Floyd et al. 2012, Moulton & Stewart 1996, Hilsenhoff et al. 1972, Hilsenhoff 1995, Houghton et al. 2018, Houghton 2012, Waltz & McCafferty 1983, Ross 1938, Armitage et al. 2011
Hydroptilidae	Hydroptila ampoda Ross, 1941					1	1	1						1	4	CT, KY, ME, MI, MN, NB, NC, NH, NS, NY, PA, QC, TN, VA, WI	11	15	Floyd et al. 2012, New state record (WI), Houghton et al. 2018, Houghton 2012
Hydroptilidae	Hydroptila angusta Ross, 1938	1	1	1	1	1	1	1	1	1		1	1	1	12	AL, AR, CO, IA, IL, IN, KS, KY, MB, MI, MN, MO, MS, NC, ND, NM, OH, OK, PA, SC, SD, TN, TX, WI, WY	24	25	Floyd et al. 2012, Mathis & Bowles 1992, Hamilton & Schuster 1979, New state record (ND, SD, WI), Houghton et al. 2018, Houghton 2012
Hydroptilidae	Hydroptila antennopedia, Sykora & Harris 1994						1	1							2	ME, MI, MN, NH, NY, PA	6	6	Houghton et al. 2018, Houghton 2012
Hydroptilidae	Hydroptila arctia Ross 1938	1											1		2	AZ, BC, CA, CO, HI, IA, ID, MT, NM, NV, OR, SD, TX, UT, WA	14	15	Blinn et al. 2009, New state record (SD)
Hydroptilidae	Hydroptila armata Ross, 1938		1	1	1	1	1	1	1			1		1	9	AL, AR, IL, IN, FL, KS, KY, MB, MD, MI, MN, MO, MS, NC, NH, NY, OH, OK, ON, PA, QC, SC, TN, TX, VA, WI, WV	24	27	Mathis & Bowles 1992, Hamilton & Schuster 1978, Hilsenhoff 1995, Houghton et al. 2018, Houghton 2012, Ross 1938, Armitage et al. 2011, Zhou et al. 2011
Hydroptilidae	Hydroptila artesa Mathis & Bowles, 1990								1						1	AR, MO, VA	3	3	Mathis & Bowles 1992
Hydroptilidae	Hydroptila berneri Ross, 1941						1							1	2	AL, AR, FL, LA, MI, NC, QC, TX, WI	8	9	Houghton et al. 2018, Hilsenhoff 1995
Hydroptilidae	Hydroptila broweri Blickle, 1963								1						1	AR, ME, MO, NH	4	4	Mathis & Bowles 1992
Hydroptilidae	Hydroptila callia Denning, 1948						1	1				1		1	4	AL, CO, MI, MN, NC, NH, NS, OH, PA, QC, SC, TN, VA, WI, WI	13	15	Houghton et al. 2018, Houghton 2012, Hilsenhoff 1995, Armitage et al. 2011
Hydroptilidae	Hydroptila chattanooga Frazer & Harris, 1991											1			1	AL, ME, OH, PA, TN	5	5	Armitage et al. 2011
Hydroptilidae	Hydroptila consimilis Morton, 1905	1	1	1	1	1	1	1	1	1		1	1	1	12	AB, AL, AR, AZ, BC, CO, CT, DE, IA, ID, IL, IN, KS, KY, MB, ME, MI, MN, MO, MT, NB, ND, NH, NM, NT, NV, NY, OH, OK, ON, OR, PA, QC, SC, TN, TX, UT, VA, VT, WA, WI, WY	35	42	Floyd et al. 2012, Ruiter 1999, Harris & Lawrence 1978, Hamilton & Schuster 1978, Hilsenhoff et al. 1972, Hilsenhoff 1995, New state record, Houghton et al. 2018, Houghton 2012, Ross 1944, Armitage et al. 2011
Hydroptilidae	Hydroptila coweetensis Huryn, 1985					1									1	AL, KY, NC, VA	4	4	Floyd et al. 2012
Hydroptilidae	Hydroptila danieli Harris & Armitage, 2011											1			1	OH	1	1	Armitage et al. 2011
Hydroptilidae	Hydroptila decia Etnier & Way, 1973					1									1	AL, KY, TN	3	3	Floyd et al. 2012
Hydroptilidae	Hydroptila delineata Morton, 1905			1		1	1	1						1	5	AL, AR, IN, KY, ME, MI, MN, NC, NH, NS, NY, OH, PA, QC, SC, TN, VA, WI, WV	17	19	Floyd et al. 2012, New state record (WI), Houghton et al. 2018, Houghton 2012, Waltz & McCafferty 1983
Hydroptilidae	Hydroptila fiskei Blickle, 1963					1	1	1							3	KY, ME, MI, MN, NC, NH, NY, ON, PA, TN, VA	10	11	Floyd et al. 2012, Houghton 2020
Hydroptilidae	Hydroptila fowlesi Harris & Sykora, 1996											1			1	OH, WV	2	2	Armitage et al. 2011
Hydroptilidae	Hydroptila grandiosa Ross, 1938	1	1	1	1	1	1	1	1			1		1	10	AL, AR, IA, IL, IN, KS, KY, MB, MI, MN, MO, MS, OH, OK, PA, TN, TX, VA, WI, WV	18	20	Floyd et al. 2012, Ross 1944, Hamilton & Schuster 1978, Hilsenhoff et al. 1972, Hilsenhoff 1995, New state record (IA), Houghton et al. 2018, Houghton 2012, Ross 1938, Armitage et al. 2011
Hydroptilidae	Hydroptila gunda Milne, 1936		1	1		1						1			4	AL, CT, GA, IN, FL, KY, ME, MS, NC, NH, NJ, OH, PA, QC, SC, TN, VA	16	17	Floyd et al. 2012, Waltz & McCafferty 1983, INHS Coll. (IL), Armitage et al. 2011
Hydroptilidae	Hydroptila hamata Morton, 1905		1	1		1	1	1	1			1		1	8	AL, AR, AZ, CA, CO, CT, FL, GA, ID, IL, IN, KY, LA, MB, ME, MI, MN, MO, MS, MT, NC, NH, NM, NY, OH, OK, ON, OR, PA, QC, SC, TN, TX, UT, VA, VT, WA, WI, WV, WY	37	40	Floyd et al. 2012, Ross 1944, Hilsenhoff et al. 1972, Hilsenhoff 1995, Houghton et al. 2018, Houghton 2012
Hydroptilidae	Hydroptila howelli Houp, Houp & Harris, 1998					1									1	KY	1	1	Floyd et al. 2012
Hydroptilidae	Hydroptila jackmanni Blickle, 1963			1		1	1	1				1		1	6	AL, IN, KY, MB, ME, MI, MN, NH, OH, ON, PA, QC, TN, VA, WI	12	15	Floyd et al. 2012, Hilsenhoff 1995, Houghton et al. 2018, Houghton 2012, Waltz & McCafferty 1983, Armitage et al. 2011, INHS Coll. (ON)
Hydroptilidae	Hydroptila koryaki Harris & Sykora, 1996											1			1	OH, WV	2	2	Armitage et al. 2011
Hydroptilidae	Hydroptila kuehnei Houp, Houp, & Harris, 1998					1									1	KY	1	1	Floyd et al. 2012
Hydroptilidae	Hydroptila lennoxi Blickle, 1969					1						1			2	AL, KY, NH, OH, VA	5	5	Floyd et al. 2012, Armitage et al. 2011
Hydroptilidae	Hydroptila lonchera Blickle & Morse,											1			1	AL, NH, NY, OH, VA	5	5	Armitage et al. 2011
Hydroptilidae	Hydroptila metoeca Blickle & Morse, 1954						1	1				1		1	4	DE, ME, MI, MN, NF, NH, NJ, NY, OH, PA, VA, WI	11	12	New state record (WI), Houghton et al. 2018, Houghton 2012
Hydroptilidae	Hydroptila nicoli Ross, 1941						1								1	MI, NS, NY, VA	3	4	Houghton et al. 2018
Hydroptilidae	Hydroptila novicola Blickle & Morse, 1954						1	1							2	AL, FL, GA, LA, MI, MN, MS, NH, NY, QC, TX	10	11	Houghton et al. 2018, Houghton 2012
Hydroptilidae	Hydroptila oneili Harris, 1985					1			1						2	AL, AR, GA, KY, MO, TN	6	6	Floyd et al. 2012, Ferro & Sites 2007
Hydroptilidae	Hydroptila paramoena Harris, 1985					1									1	AL, GA, KY, TN	4	4	Floyd et al. 2012
Hydroptilidae	Hydroptila paraxella Harris & Armitage, 2011					1						1			2	KY, OH	2	2	Floyd et al. 2012, Armitage et al. 2011
Hydroptilidae	Hydroptila pecos Ross, 1941				1						1		1		3	AZ, CO, KS, MT, NE, NM, SD, TX, WY	9	9	Ruiter,1999, Zuellig et al. 2012, Hamilton & Schuster 1978
Hydroptilidae	Hydroptila perdita Morton, 1905	1	1	1	1	1	1	1	1			1		1	10	AL, AR, DE, IA, IL, IN, KS, KY, MB, MD, MI, MN, MO, NH, NY, OH, OK, ON, PA, QC, TN, VA, WI, WV	21	24	Floyd et al. 2012, Harris & Lawrence 1978, Hamilton & Schuster 1978, Hilsenhoff 1995, Houghton et al. 2018, Houghton 2012, Ross 1944, INHS Coll. (IA)
Hydroptilidae	Hydroptila poirrieri Holzenthal & Kelley, 1983								1						1	LA, MO, MS	3	3	Etnier 2010
Hydroptilidae	Hydroptila quinola Ross					1	1	1						1	4	AL, AR, CT, FL, GA, KY, ME, MI, MN, MS, NC, NH, ON, PA, QC, SC, TN, TX, VA, WI	18	20	Floyd et al. 2012, New state record (WI), Houghton et al. 2018, Houghton 2012
Hydroptilidae	Hydroptila remita Blickle & Morse, 1954					1									1	AL, AR, FL, KY, LA, ME, MS, NC, NH, NJ, PA, SC, TN, TX, VA	15	15	Floyd et al. 2012
Hydroptilidae	Hydroptila rono Ross, 1941				1			1							2	AZ, BC, CA, CO, KS, MN, MT, NM, NV, OR, PA, QC, TX, UT, WA, WY, YT	14	17	Hamilton & Schuster 1978, Houghton 2012
Hydroptilidae	Hydroptila salmo Ross, 1941						1	1				1		1	4	MB, ME, MI, MN, NH, OH, QC, WI, WY	7	9	Houghton et al. 2018, Houghton 2012, Hilsenhoff 1995, Armitage et al. 2011
Hydroptilidae	Hydroptila sandersoni Mathis & Bowles, 1990					1			1			1			3	AL, AR, KY, MO, OH, OK	6	6	Floyd et al. 2012, Moulton & Stewart 1996
Hydroptilidae	Hydroptila scolops Ross, 1938		1	1	1	1	1	1	1					1	8	IA, IL, KS, KY, MB, MI, MN, MO, TX, WI	10	10	Floyd et al. 2012, Ferro & Sites 2007, Hamilton & Schuster, 1978, Hilsenhoff 1995, New state record (IN), Houghton et al. 2018, Houghton 2012, Ross 1938
Hydroptilidae	Hydroptila spatulata Morton, 1905		1	1		1	1	1	1			1		1	8	AL, AR, DE, IL, IN, KY, MB, MD, MI, MN, MO, OH, WI	12	13	Floyd et al. 2012, Harris & Lawrence 1978, Hilsenhoff 1995, Houghton et al. 2018, Houghton 2012, Ross 1944, Armitage et al. 2011
Hydroptilidae	Hydroptila strepha Ross, 1941								1			1		1	3	AR, FL, ME, MN, MO, MS, NH, OH, PA, SC, WI	11	11	Moulton & Stewart 1996, Hilsenhoff 1995, Armitage et al. 2011
Hydroptilidae	Hydroptila talladega Harris, 1985					1						1			2	AL, GA, KY, NC, OH, PA, SC, TN, VA	9	9	Floyd et al. 2012, Armitage et al. 2011
Hydroptilidae	Hydroptila tortosa Ross, 1938						1	1							2	ME, MI, MN, NC, NH, SC, VA	7	7	Houghton et al. 2018, Houghton 2012
Hydroptilidae	Hydroptila tusculum Ross, 1947						1		1					1	3	AL, LA, MI, MO, MS, TN, WI	7	7	Mathis & Bowles 1992, New state record (WI), Houghton et al. 2018
Hydroptilidae	Hydroptila vala Ross, 1938		1	1		1						1			4	AL, AR, IL, IN, KY, MB, OH, OK, TN, VA	10	10	Floyd et al. 2012, Waltz & McCafferty 1983, Ross 1938, Armitage et al. 2011
Hydroptilidae	Hydroptila valhalla Denning, 1947						1	1				1		1	4	AL, ME, MI, MN, NH, OH, TN, WI	8	8	Houghton et al. 2018, Houghton 2012, Armitage et al. 2011
Hydroptilidae	Hydroptila virgata Ross, 1938		1	1		1			1			1		1	6	AL, AR, DE, IL, KY, MB, MN, MO, NH, OH, OK, QC, TN, VA, WI	13	15	Floyd et al. 2012, Mathis & Bowles 1992, Hilsenhoff 1995, Ross 1938, Armitage et al. 2011
Hydroptilidae	Hydroptila waskesia Ross					1		1				1			3	AL, KY, MN, OH, PA, QC, SK, TN	6	8	Floyd et al. 2012, Harris & Lawrence 1978, Houghton 2012, Armitage et al. 2011
Hydroptilidae	Hydroptila waubesiana Betten, 1934	1	1	1	1	1	1	1	1	1		1		1	11	AL, AR, CO, DE, FL, GA, IA, IL, IN, KS, LA, MB, MD, MI, MN, MO, MS, MT, NC, ND, NJ, NY, OH, OK, ON, PA, QC, SC, SK, TN, TX, VA, WI, WV	30	34	Floyd et al. 2012, Harris et al. 1980, Hamilton & Schuster, 1978, Hilsenhoff et al. 1972, Hilsenhoff 1995, Houghton et al. 2018, Houghton 2012, Ross 1944
Hydroptilidae	Hydroptila wyomyia Denning, 1948						1	1						1	3	MB, ME, MI, MN, NH, QC, WI, WY	7	8	Houghton et al. 2018, Houghton 2012
Hydroptilidae	Hydroptila xera Ross, 1938						1	1						1	3	BC, CA, CO, ID, ME, MI, MN, MT, NH, NM, NV, OR, QC, UT, WA, WI, WY	15	17	New state record (WI), Houghton et al. 2018, Houghton 2012
Hydroptilidae	Ithytrichia clavata Morton, 1905		1		1		1	1	1			1		1	7	AB, AR, AZ, BC, CA, FL, IL, KS, MB, ME, MI, MN, MO, MT, NH, NY, OH, OK, ON, PA, QC, TX, UT, VA, WI, WY	21	26	Mathis & Bowles 1992, Hamilton & Schuster, 1978, Hilsenhoff 1995, Houghton et al. 2018 Houghton 2012, Ross 1944, Armitage et al. 2011
Hydroptilidae	Ithytrichia mazon Ross, 1944		1			1						1			3	IL, KY, OH, OK	4	4	Floyd et al. 2012, Ross 1944, Armitage et al. 2011
Hydroptilidae	Leucotrichia pictipes (Banks, 1911)	1	1	1	1	1	1	1	1			1	1	1	11	AL, AZ, CA, CO, CT, DE, IL, KS, KY, MA, MD, MN, MO, MT, NC, NM, NV, NY, OH, OR, PA, SD, TN, UT, VA, VT, WA, WI, WV, WY	29	30	Floyd et al. 2012, Ruiter 1999, Mathis & Bowles 1992, Hamilton et al. 1983, Hilsenhoff et al. 1972, Hilsenhoff 1995, Houghton et al. 2018, Houghton 2012, Ross 1944, Armitage et al. 2011
Hydroptilidae	Mayatrichia ayama Mosely, 1937	1	1	1	1	1	1	1	1		1	1		1	11	AB, AL, AR, AZ, CO, FL, GA, IA, IL, IN, KS, KY, MB, ME, MI, MN, MO, MS, MT, NC, NE, NH, NT, NV, NY, OH, OK, ON, PA, QC, SC, SK, TN, TX, UT, VA, VT, WI, WV, WY	34	40	Floyd et al. 2012, Ross 1944, Blickle 1979, Hilsenhoff et al. 1972, Hilsenhoff 1995, Houghton et al. 2018, Houghton 2012, Armitage et al. 2011
Hydroptilidae	Neotrichia arkansasensis Mathis & Bowles, 1990								1						1	AR, MO	2	2	Moulton & Stewart 1996
Hydroptilidae	Neotrichia doppleganger Keth et al., 2015		1												1	AL, IL, ME, PA, VA	5	5	Keth et al. 2015
Hydroptilidae	Neotrichia falca Ross, 1938		1		1			1				1		1	5	IL, KS, MN, OH, SC, WI	6	6	Hamilton & Schuster 1978, Hilsenhoff 1995, Houghton 2012, Ross 1944, Keth et al. 2015
Hydroptilidae	Neotrichia halia Denning, 1948						1	1						1	3	AB, AZ, CA, CO, ME, MI, MN, MT, NV, NY, QC, OR, SK, UT, WI, WY	13	16	Houghton et al. 2018, Houghton 2012, Keth et al. 2015
Hydroptilidae	Neotrichia kitae Ross, 1941								1						1	MO, OK	2	2	Ross 1941, Keth et al. 2015
Hydroptilidae	Neotrichia minutisimella (Chambers, 1873)	1	1	1	1	1	1	1	1						8	AL, AR, FL, GA, IL, IN, KS, KY, LA, MB, MI, MN, MO, MS, NC, OK, SC, TX	17	18	Floyd et al. 2012, Ross 1944, Hamilton & Schuster 1978, New state record (IA), Houghton et al. 2018, Houghton 2012, Waltz & McCafferty 1983, Keth et al. 2015
Hydroptilidae	Neotrichia okopa Ross, 1939		1	1	1	1	1	1	1			1		1	9	AL, AR, AZ, CA, CO, FL, IL, IN, KS, KY, MB, ME, MI, MN, MO, NH, NY, OH, OK, ON, OR, PA, QC, TX, WI	23	25	Floyd et al. 2012, Hamilton & Schuster 1978, Hilsenhoff 1995, Houghton et al. 2018, Houghton 2012, Waltz & McCafferty 1983, Ross 1944, Keth et al. 2015, Armitage et al. 2011
Hydroptilidae	Neotrichia paraokopa Keth, 2015								1						1	MO	1	1	Keth et al. 2015
Hydroptilidae	Neotrichia riegeli Ross, 1941		1			1									2	AR, IL, KY, OK	4	4	Ross 1941, Floyd et al. 2012
Hydroptilidae	Neotrichia staufferi Keth, 2015		1												1	IL	1	1	Keth et al. 2015
Hydroptilidae	Neotrichia vibrans Ross, 1938	1	1		1	1	1	1	1			1		1	9	AL, AR, FL, GA, IA, IL, KS, KY, ME, MI, MN, MO, MS, NH, NY, OH, OK, SC, TN, TX, VA, WI, WV	24	23	Floyd et al. 2012, Ross 1941, Hamilton & Schuster, 1978; Hilsenhoff 1995, New state record (IA), Houghton et al. 2018, Houghton 2012, Ross 1938
Hydroptilidae	Ochrotrichia alsea Denning and Blickle, 1972												1		1	CA, MT, NV, OR, SD, WA	5	5	New state record (SD)
Hydroptilidae	Ochrotrichia anisca (Ross, 1941)		1		1	1			1						4	AR, IL, KS, KY, MO	5	5	Floyd et al. 2012, Mathis & Bowles 1992, Hamilton et al. 1983, Ross 1941
Hydroptilidae	Ochrotrichia arizonica Denning & Blickle, 1972				1										1	AZ, CA, KS, NM, TX, UT	6	6	English & Hamilton 1986,
Hydroptilidae	Ochrotrichia arva (Ross, 1941)					1	1		1			1		1	5	AL, AR, KY, MI, MO, OH, WI	7	8	Floyd et al. 2012, Mathis & Bowles 1992, New state record (WI), Houghton et al. 2018, Armitage et al. 2011
Hydroptilidae	Ochrotrichia confusa (Morton, 1905)					1						1			2	AL, CA, FL, KY, NC, NY, OH, ON, PA, SC, TN, TX	13	12	Floyd et al. 2012, Armitage et al. 2011
Hydroptilidae	Ochrotrichia contorta (Ross, 1941)								1						1	AR, MO	2	2	Ross 1941
Hydroptilidae	Ochrotrichia eliaga (Ross, 1941)		1	1		1			1			1			5	AL, AR, KY, IL, IN, MO, OH, OK, TN, WV	10	10	Floyd et al. 2012, Mathis & Bowles 1992, Waltz & McCafferty 1983, Ross 1941, Armitage et al. 2011
Hydroptilidae	Ochrotrichia riesi Ross, 1944		1	1		1	1		1					1	6	AL, AR, KY, IL, IN, MI, MO, TN, WI	9	9	Floyd et al. 2012, Mathis & Bowles 1992, Houghton et al. 2018, Waltz & McCafferty 1983, Ross 1944
Hydroptilidae	Ochrotrichia shawnee (Ross, 1938)		1			1	1		1						4	AL, IL, KY, MO, NY, PA, TN, WV	7	8	Floyd et al. 2012, Ross 1938, Houghton et al. 2018, Bowles 2020
Hydroptilidae	Ochrotrichia spinosa (Ross)		1			1	1	1	1			1		1	7	AR, IL, KY, MB, MI, MN, MO, NT, OH, OK, PA, WI	10	12	Floyd et al. 2012, Mathis & Bowles 1992, Hilsenhoff 1995, Houghton et al. 2018, Houghton 2012, Steven & Hilsenhoff 1984, Armitage et al. 2011
Hydroptilidae	Ochrotrichia stylata (Ross, 1938)							1		1	1		1		4	AZ, BC, CA, CO, ID, MN, MT, ND, NE, NM, OK, OR, SD, TX, UT, WA, WY	16	17	Denning 1948, Harris et al. 1980, Harris et al. 2000a
Hydroptilidae	Ochrotrichia tarsalis (Hagen, 1861)	1	1	1		1	1	1	1		1	1	1	1	11	AL, AR, AZ, FL, IA, IL, IN, KS, KY, LA, MB, MD, MI, MN, MO, MS, NC, NE, NY, OH, OK, ON, PA, SC, SD, TN, TX, VA, VT, WA, WI, WV	30	32	Houghton et al. 2018, Houghton 2012, Ross 1944, Blinn et al. 2009, Floyd et al. 2012, Ferro & Sites, 2007, Harris et al. 2000, Armitage et al. 2011, Ruiter 1999
Hydroptilidae	Ochrotrichia unio (Ross, 1941)		1			1			1			1			4	IL, KY, MO, OH, TN	5	5	Mathis & Bowles 1992, Ross 1941, Armitage et al. 2011, Blickle 1979
Hydroptilidae	Ochrotrichia wojcickyi Blickle, 1963			1		1						1			3	IN, KY, MB, ME, MN, NH, OH, PA, TN, VA, WV	10	11	Floyd et al. 2012, Waltz & McCafferty 1983, McElravy et al. 1977, Armitage et al. 2011
Hydroptilidae	Ochrotrichia xena (Ross, 1938)		1	1		1			1			1			5	AR, IL, IN, KY, MO, OH, TN	7	7	Floyd et al. 2012, Waltz & McCafferty 1983, Ross 1938, Keiper & Foote 1998
Hydroptilidae	Orthotrichia aegerfasciella (Chambers, 1873)	1	1	1	1	1	1	1	1			1		1	10	AL, AR, CO, CT, DC, FL, GA, IA, IL, IN, KS, KY, LA, MA, MD, ME, MI, MN, MO, MS, NC, NH, NJ, NY, OH, OK, ON, QC, SC, TN, TX, VA, WA, WI, WV	31	35	Floyd et al. 2012, Ruiter 1999, Ross 1944, Harris et al. 2000a, Hamilton & Schuster 1978, Hilsenhoff 1995, Houghton et al. 2018, Houghton 2012, Armitage et al. 2011
Hydroptilidae	Orthotrichia baldufi Kingsolver & Ross, 1961						1	1						1	3	AL, FL, ID, ME, MI, MN, NH, NY, QC, TX, WI	10	11	New state record (WI), Houghton et al. 2018, Houghton 2012
Hydroptilidae	Orthotrichia cristata Morton, 1905	1	1	1	1	1	1	1	1			1		1	10	AL, AR, BC, CO, DE, FL, GA, IL, IN, KS, KY, LA, MB, ME, MI, MN, MO, MS, MT, NC, NH, NY, OH, OK, ON, PA, QC, TN, TX, VA, WA, WI, WV	29	33	Huryn & Foote 1983, Floyd et al. 2012, Mathis & Bowles 1992, Hamilton & Schuster 1978; Hilsenhoff et al. 1972, Hilsenhoff 1995, New state record (IA), Houghton et al. 2018, Houghton 2012, Armitage et al. 2011
Hydroptilidae	Orthotrichia curta (Kingsolver & Ross, 1961)					1	1	1						1	4	AL, AR, FL, KY, LA, MI, MN, QC, TX	8	9	Floyd et al. 2012, New state record, Houghton et al. 2018 Houghton 2012
Hydroptilidae	Oxyethira aeola Ross, 1938						1	1							2	AB, BC, MB, MI, MN, MT, NH, OR, PA, QC, SK, WA	7	12	Houghton et al. 2018, Houghton 2012
Hydroptilidae	Oxyethira anabola Blickle, 1966						1	1						1	3	AL, MI, MN, NF, NH, NJ, ON, PA, QC, VA, WI	9	11	Houghton et al. 2018, Houghton 2012, Steven & Hilsenhoff 1984
Hydroptilidae	Oxyethira araya Ross, 1941						1	1						1	3	ME, MI, MN, NB, NS, QC, WI, YT	4	8	New state record (WI), Houghton et al. 2018, Houghton 2012
Hydroptilidae	Oxyethira coercens Morton, 1905		1	1			1	1	1					1	6	AL, AR, IL, IN, MB, ME, MI, MN, MO, MT, NH, NY, OK, QC, TX, VA, WI, WV	16	18	Mathis & Bowles 1992, Hilsenhoff 1995, Houghton et al. 2018, Houghton 2012, Waltz & McCafferty 1983, Ross 1944
Hydroptilidae	Oxyethira dualis Morton, 1905			1	1				1			1			4	AL, AR, AZ, CA, CO, IN, KS, MO, MT, NH, NY, OH, OR, PA, SC, TN, TX, UT, VA, VT, WA, WY	22	22	Ross 1944, Hamilton & Schuster 1978, Waltz & McCafferty 1983, Armitage et al. 2011
Hydroptilidae	Oxyethira ecornuta Morton, 1893						1	1							2	MI, MN, ON	2	3	Houghton et al. 2018, Houghton 2012
Hydroptilidae	Oxyethira forcipata Mosely, 1934	1		1		1	1	1	1			1		1	8	AL, AR, CT, GA, KY, IA, IN, ME, MI, MN, MO, NC, NH, NY, OH, OK, ON, PA, QC, RI, SC, TN, TX, VA, WI	23	25	Floyd et al. 2012, Mathis & Bowles 1992, Hilsenhoff et al. 1972, Hilsenhoff 1995, New state record (IA), Houghton et al. 2018, Houghton 2012, Armitage et al. 2011, DeWalt et al. 2016, Armitage et al. 2011
Hydroptilidae	Oxyethira grisea Betten, 1934		1	1		1	1					1			5	AL, FL, GA, IL, IN, KY, LA, ME, MI, MS, NC, NH, NJ, NS, NY, OH, PA, QC, SC, TN, VA, WV	20	22	Floyd et al. 2012, Houghton et al. 2018, Waltz & McCafferty 1983, Ross 1944, Armitage et al. 2011
Hydroptilidae	Oxyethira itascae Monson and Holzenthal, 1993						1	1							2	MI, MN	2	2	Houghton et al. 2018, Houghton 2012
Hydroptilidae	Oxyethira michiganensis Mosely, 1934						1	1				1		1	4	AL, BC, CT, GA, ME, MI, MN, NB, NC, NH, NY, OH, PA, QC, SC, TN, VA, WI	15	18	Hilsenhoff 1995, Houghton et al. 2018, Houghton 2012, Armitage et al. 2011
Hydroptilidae	Oxyethira novasota Ross, 1944		1			1	1		1			1			5	AL, AR, FL, GA, IL, KY, LA, MI, MO, MS, NC, OH, SC, TN, TX	15	15	Floyd et al. 2012, Ferro & Sites 2007, Houghton et al. 2018, INHS Coll. (IL), Armitage et al. 2011
Hydroptilidae	Oxyethira obtatus Denning. 1947						1	1						1	3	DE, ME, MI, MN, NF, NH, NY, QC, WI	8	9	Hilsenhoff 1995, Houghton et al. 2018, Houghton 2012
Hydroptilidae	Oxyethira pallida (Banks, 1904)	1	1	1	1	1	1	1	1		1	1		1	11	AL, AR, AZ, CA, CO, DC, DE, FL, GA, IA, IL, IN, KS, KY, LA, MD, ME, MI, MN, MO, MS, NB, NC, NH, NY, OH, OK, PA, QC, SC, TN, TX, VA, WI, WV, WY	33	36	Floyd et al. 2012, Harris & Lawrence 1978, Ross 1944, Hamilton & Schuster 1978, Hilsenhoff 1995, Houghton et al. 2018, Houghton 2012, Armitage et al. 2011, Bowles 2020
Hydroptilidae	Oxyethira pescadori Harris & Keth, 2002					1									1	AL, AR, FL, KY, NC, TN, VA	7	7	Floyd et al. 2012
Hydroptilidae	Oxyethira rivicola Blickle & Morse, 1954					1	1	1						1	4	AL, AR, GA, KY, ME, MI, MN, NH, NY, PA, QC, SC, TN, VA, WI	14	15	Floyd et al. 2012, Hilsenhoff 1995, Houghton et al. 2018, Houghton 2012
Hydroptilidae	Oxyethira rossi Blickle & Morse, 1957					1		1						1	3	KY, ME, MN, NH, NY, TN, WI	7	7	Floyd et al. 2012, Hilsenhoff 1995, Houghton 2012
Hydroptilidae	Oxyethira serrata Ross, 1938		1	1			1	1		1				1	6	AB, BC, CO, CT, ID, IL, IN, MB, ME, MI, MN, ND, NH, NY, QC, SK, TN, UT, WI, WY	15	20	Harris et al. 1980, Hilsenhoff et al. 1972, Hilsenhoff 1995, Houghton et al. 2018, Houghton 2012, Waltz & McCafferty 1983, DeWalt et al. 2016
Hydroptilidae	Oxyethira sida Blickle & Morse, 1954						1	1						1	3	ME, MI, MN, NF, NH, NY, PA, QC, WI	7	9	Hilsenhoff 1995), Houghton et al. 2018, Houghton 2012
Hydroptilidae	Oxyethira verna Ross, 1938		1				1	1						1	4	AL, FL, IL, LA, ME, MI, MN, NB, NC, NH, NJ, ON, SC, TN, TX, WI	14	16	Hilsenhoff 1995, Houghton et al. 2018, Houghton 2012, Ross 1938
Hydroptilidae	Oxyethira zeronia Ross, 1944		1		1	1	1	1	1			1		1	8	AL, AR, FL, GA, IL, KS, KY, LA, ME, MI, MN, MO, MS, NC, NH, NJ, NS, NY, OH, OK, PA, QC, RI, SC, TN, TX, VA, WA, WI	27	29	Floyd et al. 2012, Mathis & Bowles 1992, Hilsenhoff 1995, Houghton et al. 2018, Houghton 2012, Ross 1944, Hamilton & Schuster 1978, Armitage et al. 2011
Hydroptilidae	Palaeagapetus celsus (Ross, 1938)					1									1	KY, ME, NB, NC, NF, NH, NY, OK, PA, QC, TN, VA, VT, WV	12	14	Floyd et al. 2012
Hydroptilidae	Stactobiella delira (Ross, 1938)		1	1	1	1	1	1	1			1		1	9	AL, AR, BC, CA, CO, ID, IL, IN, KS, KY, ME, MI, MN, MO, MT, NB, NC, NH, NY, OH, OK, OR, PA, SC, TN, VA, WA, WI, WV, WY, YT	28	31	Floyd et al. 2012, Mathis & Bowles 1992, Hilsenhoff et al. 1972, Hilsenhoff 1995, Houghton et al. 2018, Houghton 2012, Waltz & McCafferty 1983, Hamilton & Schuster 1978, Armitage et al. 2011, Ross 1938
Hydroptilidae	Stactobiella martynovi Blickle and Denning, 1977					1						1			2	AL, KY, NC, NY, OH, PA, SC, TN, VA	9	9	Floyd et al. 2012, Armitage et al. 2011
Hydroptilidae	Stactobiella palmata (Ross, 1938)		1		1	1	1	1	1			1	1	1	9	AB, AL, AR, IL, KS, KY, MB, ME, MI, MN, MO, NC, NH, NS, NY, OH, OK, OR, PA, SD, TN, VA, WI, WV	22	24	Floyd et al. 2012, Blickle 1979, Moulton & Stewart 1996, Mathis & Bowles 1992, Hilsenhoff 1995, Houghton et al. 2018, Houghton 2012, Ross 1938, Hamilton & Schuster 1978, Stewart & Moulton 1996, Armitage et al. 2011, Ross 1938
Lepidostomatidae	Lepidostoma americanum (Banks, 1897)							1							1	CT, DE, GA, MA, MB, ME, MN, NC, NH, NY, PA, QC, SC, TN, VA, WT, WV	15	17	Houghton 2012
Lepidostomatidae	Lepidostoma bryanti (Banks, 1908)						1	1						1	3	CT, GA, MA, MB, ME, MI, MN, NB, NC, NF, NH, NS, NY, ON, PA, QC, RI, SC, TN, VA, WI	15	21	Houghton et al. 2018, Houghton 2012, Hilsenhoff 1995
Lepidostomatidae	Lepidostoma carrolli Flint, 1958					1	1					1			3	AR, CT, FL, KY, MD, ME, MI, NC, NJ, OH, PA, SC, TN, VA	14	14	Floyd et al. 2012, Houghton et al. 2018, Armitage et al. 2011
Lepidostomatidae	Lepidostoma cinereum (Banks, 1914)						1	1							2	AB, AK, BC, CA, CO, ID, MB, ME, MI, MN, MT, NF, NT, ON, OR, QC, SK, UT, WA, WY, YT	12	21	Houghton et al. 2018, Houghton 2012
Lepidostomatidae	Lepidostoma costale (Banks, 1914)						1	1				1		1	4	CT, DE, MA, ME, MI, MN, NH, NY, OH, ON, PA, QC, VA, VT, WI	13	15	Houghton et al. 2018, Houghton 2012, Hilsenhoff 1995, Armitage et al. 2011
Lepidostomatidae	Lepidostoma etnieri Weaver, 1988					1									1	KY, TN	2	2	Floyd et al. 2012
Lepidostomatidae	Lepidostoma griseum (Banks, 1911)		1			1	1	1				1		1	6	AL, AR, CO, CT, DE, FL, GA, IL, KY, MA, ME, MI, MN, NC, NH, NJ, NS, NY, OH, ON, PA, QC, SC, TN, VA, VT, WI, WV	25	28	Floyd et al. 2012, Hilsenhoff et al. 1972, Hilsenhoff 1995, Houghton 2012, Houghton et al. 2018, Armitage et al. 2011, INHS Coll. (IL)
Lepidostomatidae	Lepidostoma lescheni Bowles, Mathis, & Weaver, 1994								1						1	AR, MO, OK	3	3	Weaver 2002
Lepidostomatidae	Lepidostoma liba Ross, 1941	1	1				1	1	1			1		1	7	AR, IL, MI, MN, MO, OH, TN, WI	8	8	Mathis & Bowles 1992, Hilsenhoff 1995 (as L. libum), Houghton et al. 2018, Houghton 2012, Ross 1941, Armitage et al, 2011
Lepidostomatidae	Lepidostoma lydia Ross, 1939					1						1			2	GA, KY, MA, NC, NF, NH, NS, NY, OH, PA, QC, SC, TN, VA, VT, WV	13	16	Floyd et al. 2012, Armitage et al. 2011
Lepidostomatidae	Lepidostoma pictile (Banks, 1899)					1									1	CT, KY, MA, ME, NB, NC, NF, NH, NJ, NS, NY, PA, QC, TN, VA, WV	12	16	Floyd et al. 2012
Lepidostomatidae	Lepidostoma pluviale (Milne, 1936)												1		1	AB, BC, CA, CO, ID, MB, MT, NM, NV, SD, UT, WY, YT	9	13	Weaver 1988
Lepidostomatidae	Lepidostoma prominens (Banks, 1930)							1						1	2	LB, MA, MB, MN, NH, NS, QC, VT, WI	4	9	Ruiter 2000, Houghton 2012
Lepidostomatidae	Lepidostoma roafi (Milne, 1936)												1		1	AB, AK, BC, CA, CO, ID, MT, NM, NV, OR, SD, UT, WA, YT	11	14	Denning 1949,
Lepidostomatidae	Lepidostoma sackeni (Banks, 1936)					1	1	1		1		1		1	6	CT, KY, MA, ME, MI, MN, ND, NF, NH, NS, NY, OH, ON, PA, QC, TN, VT, WI, WV	15	19	Floyd et al. 2012, Harris et al. 1980, Hilsenhoff et al. 1972, Hilsenhoff 1995, Houghton et al. 2018, Houghton 2012, Armitage et al. 2011
Lepidostomatidae	Lepidostoma sommermanae Ross, 1946		1	1								1			3	CT, DE, IL, IN, MA, NC, NH, NY, OH, ON, PA, QC, VA, VT	13	14	Waltz & McCafferty 1983, Armitage et al. 2011, INHS Coll. (IL)
Lepidostomatidae	Lepidostoma togatum (Hagen, 1861)	1		1		1	1	1	1	1		1		1	9	AB, AL, AR, CT, DC, DE, GA, IA, IN, KY, MA, MB, MD, ME, MI, MN, MO, NB, NC, ND, NF, NH, NJ, NS, NT, NY, OH, OK, ON, PA, QC, RI, SC, SK, TN, VA, WI, WV	29	38	Floyd et al. 2012, Harris et al. 1980, Ross 1946, Hilsenhoff et al. 1972, Hilsenhoff 1995, New state record (IA, IN), Houghton et al. 2018, Houghton 2012, Armitage et al. 2011
Lepidostomatidae	Lepidostoma unicolor (Banks, 1911)						1	1		1			1		4	AB, AZ, BC, CA, CO, ID, MB, MI, MN, MT, ND, NM, NV, OR, QC, SK, SD, UT, WA, WY, YT	15	21	Weaver 1988, Harris et al. 1980, Houghton et al. 2018, Houghton 2012
Lepidostomatidae	Lepidostoma vernale (Banks, 1897)						1					1		1	3	CT, MA, MD, ME, MI, NC, NF, NH, NS, NY, OH, ON, PA, QC, VA, VT, WI, WV	14	18	Houghton et al. 2018, Hilsenhoff 1995, Armitage et al. 2011, Houghton 2012
Lepidostomatidae	Theliopsyche melas Edwards, 1956					1									1	AL, KY, TN, VA, WV	5	5	Floyd et al. 2012
Leptoceridae	Ceraclea alabamae Harris, 1989					1									1	AL, KY, PA	4	3	Floyd et al. 2012
Leptoceridae	Ceraclea alagma (Ross, 1938)	1	1	1			1	1		1	1	1		1	9	CT, DE, IA, IL, IN, MA, MB, ME, MI, MN, MT, ND, NE, NF, NH, NY, OH, ON, PA, QC, VT, WA, WI	19	23	Harris et al. 1980, Harris et al. 2000a, Hilsenhoff et al. 1972 (as Athripsodes alagmus), Hilsenhoff 1995, New state record, Houghton et al. 2018, Houghton 2012, Ross 1938, Armitage et al. 2011
Leptoceridae	Ceraclea albosticta (Hagen, 1861)		1				1	1				1		1	5	IL, MI, MN, NY, OH, PA, QC, WI	7	8	Houghton et al. 2018, Houghton 2012, Ross 1944, Armitage et al. 2011
Leptoceridae	Ceraclea alces (Ross, 1941)						1	1						1	3	AL, MA, ME, MI, MN, NY, ON, QC, WI	8	9	Houghton et al. 2018, Houghton 2012, Ross 1941
Leptoceridae	Ceraclea ancylus (Vorhies, 1909)	1	1	1	1	1	1	1	1	1		1	1	1	12	AL, AR, CT, DE, GA, IL, IN, KS, KY, MA, MB, ME, MI, MN, MO, NC, ND, NY, OH, OK, ON, PA, TN, QC, SC, SD, TN, VA, WI, WV	28	30	Floyd et al. 2012, Harris et al. 1980, Mathis & Bowles 1992, Hamilton et al. 1983, Hilsenhoff et al. 1972, New state record (SD), Houghton et al. 2018, Houghton 2012, Ross 1944, Waltz & McCafferty 1983, Floyd et al. 2012, Ferro & Sites 2007, Harris, Lago & Carlson 1980, Armitage et al. 2011, Vorhies 1909
Leptoceridae	Ceraclea annulicornis (Martynov, 1910)						1	1						1	3	AK, CA, CO, CT, ID, IN, MB, ME, MI, MN, MT, NF, NY, ON, OR, QC, SK, WA, WI, WY, YT	16	21	Houghton et al. 2018, Houghton 2012, Hilsenhoff et al. 1972, Hilsenhoff 1995
Leptoceridae	Ceraclea arielles (Denning, 1942)						1	1						1	3	BC, CO, MB, MI, MN, SK, WI, WY	5	8	Houghton et al. 2018, Houghton 2012, Longridge & Hilsenhoff 1973
Leptoceridae	Ceraclea cancellata (Betten, 1934)	1	1	1	1	1	1	1	1	1		1	1	1	12	AL, AR, BC, CT, DE, FL, GA, IA, IL, IN, KS, KY, LA, MA, MB, ME, MI, MN, MO, MS, MT, NC, ND, NF, NH, NS, NY, OH, OK, ON, PA, QC, SC, SD, TN, VA, WI, WV, YT	32	39	Floyd et al. 2012, Harris et al. 1980, Mathis & Bowles 1992, Hamilton et al. 1983, Hilsenhoff et al. 1972 (as Athripsodes cancellatus), Hilsenhoff 1995, New state record (SD), Houghton et al. 2018, Houghton 2012, INHS Coll. (IA), Armitage et al. 2011
Leptoceridae	Ceraclea diluta (Hagen, 1861)		1	1	1	1	1	1	1	1		1		1	10	AL, AR, CT, DE, FL, GA, IL, IN, KS, KY, LA, MA, MB, ME, MI, MN, MO, MS, MT, NB, NC, ND, NF, NH, NS, NY, OH, OK, ON, PA, QC, SC, TN, VA, VT, WI, WV	31	37	Floyd et al. 2012, Harris et al. 1980, Harris et al. 1991, Hamilton & Schuster 1978, Hilsenhoff et al. 1972 (as Athripsodes dilutus), Hilsenhoff 1995, Houghton et al. 2018, Houghton 2012, Waltz & McCafferty 1983, Ross 1944, Hamilton et al. 1983, Armitage et al. 2011
Leptoceridae	Ceraclea enodis Whitlock & Morse, 1994	1	1			1									3	AR, CT, GA, IA, IL, KY, NC, NY, ON, SC, TN, VA	11	12	Floyd et al. 2012, Iowa Hygenic Laboratory (IA), Whitlock & Morse 1994
Leptoceridae	Ceraclea erratica (Milne, 1936)		1				1	1				1		1	5	IL, MB, MN, MI, NY, OH, ON, QC, WI	6	9	Ross 1944, Davis et al 1991, Armitage et al. 2011, Hilsenhoff et al. 1972, INHS Coll. (MN)
Leptoceridae	Ceraclea erulla (Ross, 1938)											1			1	OH	1	1	Ross 1938, Armitage et al. 2011
Leptoceridae	Ceraclea excisa (Morton 1904)						1	1						1	3	AB, AK, MA, MB, MI, MN, NY, ON, QC, WI	5	10	Houghton et al. 2018, Houghton 2012, Ross 1941
Leptoceridae	Ceraclea flava (Banks, 1904)	1	1	1	1	1	1	1	1	1		1		1	11	AL, AR, DC, DE, FL, IA, IL, IN, KS, KY, MD, MI, MN, MO, MS, NC, ND, NH, NY, OH, OK, ON, PA, SC, TN, TX, VA, WI, WV	27	29	Floyd et al. 2012, Mathis & Bowles 1992, Hamilton et al. 1983, Hilsenhoff et al. 1972, Hilsenhoff 1995, Houghton et al. 2018, Houghton 2012, Blinn et al. 2009, Ross 1944, Armitage et al. 2011, Harris et al. 1980
Leptoceridae	Ceraclea maccalmonti Moulton & Stewart, 1992								1						1	MO	1	1	Moulton & Stewart 1992
Leptoceridae	Ceraclea maculata (Banks, 1899)	1	1	1	1	1	1	1	1	1	1	1	1	1	13	AL, AR, BC, CA, CO, CT, DC, DE, FL, GA, IA, ID, IL, IN, KS, KY, LA, MA, MD, ME, MI, MN, MO, MS, MT, NB, NC, ND, NE, NH, NJ, NY, OH, OK, ON, OR, PA, QC, RI, SC, SD, TN, TX, VA, VT, WI, WV	43	47	Floyd et al. 2012, Harris et al. 1980, Mathis & Bowles 1992, Zuellig et al. 2012, , Hamilton et al. 1983, Hilsenhoff 1995, New state record (SD), Houghton et al. 2018, Houghton 2012, Ross 1944, Blinn et al. 2009, Waltz & McCafferty, Ferro & Sites 2007, Zuellig et al. 2012, Armitage et al. 2011
Leptoceridae	Ceraclea mentiea (Walker, 1852)		1	1			1	1						1	5	AL, DC, IL, IN, MI, MN, NC, NH, NJ, NY, ON, PA, QC, VA, WI	12	15	Houghton et al. 2018, Houghton 2012, Ross 1944, Waltz & McCafferty 1983, Longridge & Hilsenhoff 1973
Leptoceridae	Ceraclea neffi (Resh, 1974)	1			1	1	1	1				1			6	AL, IA, KS, KY, MI, MN, NC, OH, TN, VA, WV	11	11	Floyd et al. 2012, Hamilton et al. 1983, Iowa Hygenics Laboratory (IA), Waltz & McCafferty 1983, Davis et al. 1991, Armitage et al. 2011
Leptoceridae	Ceraclea nepha (Ross, 1944)	1	1		1	1	1	1	1			1		1	9	AL, AR, DE, FL, GA, IA, IL, KS, KY, MI, MN, MO, MS, NC, OH, OK, SC, TN, TX, VA, WI	21	21	Etnier 1965, Floyd et al. 2012, Iowa Hygenics Laboratory (IA), Moulton & Stewart 1996, Hamilton et al. 1983, Ross 1944, Hamilton et al. 1983, Ferro & Sites 2007, Bolton et al. 2019
Leptoceridae	Ceraclea ophioderus (Ross, 1938)		1	1		1			1					1	5	AL, AR, FL, IL, IN, KY, LA, MO, MS, NC, NY, TX, VA, WI, WV	15	15	Floyd et al. 2012, Moulton & Stewart 1996, New state record (WI), Waltz & McCafferty 1983, Ross 1938,
Leptoceridae	Ceraclea protonepha Morse & Ross, 1975				1	1						1			3	AL, DE, FL, GA, KS, KY, LA, MS, NC, OH, SC, TN, TX, VA	14	14	Floyd et al. 2012, Hamilton et al. 1983, Armitage et al. 2011
Leptoceridae	Ceraclea punctata (Banks, 1894)		1	1	1	1			1			1		1	7	AR, DC, IL, IN, KS, KY, MD, ME, MO, NC, NH, NY, OH, OK, PA, QC, TN, VA, WI, WV	18	20	Floyd et al. 2012, Moulton & Stewart 1996, Hilsenhoff 1995, Waltz & McCafferty 1983, Ross 1944, DeWalt et al. 2016, Banks 1894, Mathis & Bowles 1992, Armitage et al. 2011, Longridge & Hilsenhoff 1973
Leptoceridae	Ceraclea resurgens (Walker, 1852)		1	1		1	1	1		1		1		1	8	AL, BC, CO, CT, DC, FL, IL, IN, KY, LA, MB, ME, MI, MN, MT, NC, ND, NH, NJ, NY, OH, OK, ON, OR, PA, QC, SC, SK, VA, WI, WV, YT	25	32	Floyd et al. 2012, Harris et al. 1980, Mathis & Bowles 1992, Hilsenhoff et al. 1972 (as Athripsodes resurgens), Hilsenhoff 1995, Houghton et al. 2018, Houghton 2012, Waltz & McCafferty 1983, Ross 1941, Armitage et al. 2011, Ross 1944
Leptoceridae	Ceraclea slossonae (Banks, 1938)	1													1	CT, FL, GA, IA, MD, MS, NC, NY, PA, QC, VA, WV	11	12	Blinn et al. 2009
Leptoceridae	Ceraclea spongillovorax (Resh, 1974)	1	1	1	1	1									5	AL, FL, IA, IL, IN, KS, KY, LA, MS, VA	10	10	Floyd et al. 2012, Hamilton et al. 1983, Waltz & McCafferty 1983, Resh 1976
Leptoceridae	Ceraclea submacula (Walker, 1852)											1			1	NY, OH, ON, QC, TN, VT	5	6	Armitage et al. 2011
Leptoceridae	Ceraclea tarsipunctata (Vorhies, 1909)	1	1	1	1	1	1	1	1	1		1	1	1	12	AL, AR, CA, CO, CT, DE, FL, GA, IA, ID, IL, IN, KS, KY, LA, MA, MB, ME, MI, MN, MO, MS, MT, NB, NC, ND, NH, NV, NY, OH, OK, ON, OR, PA, QC, SC, SD, SK, TN, TX, VA, VT, WA, WI, WV, WY	41	46	Floyd et al. 2012, Ross 1944, Harris et al. 1980, Mathis & Bowles 1992, Hamilton et al. 1983, Hilsenhoff et al. 1972, Hilsenhoff 1995, Houghton 2012, Blinn et al. 2009, Ross 1944, Waltz & McCafferty 1983, Houghton et al. 2018, Armitage et al. 2011
Leptoceridae	Ceraclea transversa (Hagen, 1861)	1	1	1	1	1	1	1	1	1	1	1		1	12	AL, AR, CT, DC, DE, FL, GA, IA, ID, IL, IN, KS, KY, LA, MA, MB, MD, ME, MI, MN, MO, MS, MT, NC, ND, NE, NF, NH, NS, NV, OH, OK, ON, PA, QC, TN, TX, VA, VT, WI, WV	35	41	Floyd et al. 2012, Harris et al. 1980, Resh 1976, Harris et al. 2000, Hamilton et al. 1983, Hilsenhoff et al. 1972, Hilsenhoff 1995, Houghton et al. 2018, Houghton et al. 2018, Houghton 2012, Ross 1944, Waltz & McCafferty 1983, Ferro & Sites 2007, Armitage et al. 2011, INHS Coll. (IA)
Leptoceridae	Ceraclea wetzeli (Ross, 1941)						1	1						1	3	ME, MI, MN, NY, ON, PA, QC, WI, WV	7	9	Houghton et al. 2018, Houghton 2012, Ross 1941
Leptoceridae	Leptocerus americanus (Banks, 1899)	1	1	1	1	1	1	1	1	1	1	1	1	1	13	AL, AR, CO, CT, DC, DE, FL, GA, IA, IL, IN, KS, KY, LA, MA, ME, MI, MN, MO, NC, ND, NE, NH, NY, OH, OK, ON, PA, QC, SC, SD, TN, TX, VA, VT, WI, WV	34	37	Floyd et al. 2012, Harris et al. 1980, Ferro & Sites 2007, Hamilton et al. 1983, Hilsenhoff et al. 1972 , Hilsenhoff 1995, Houghton et al. 2018, Houghton 2012, Blinn et al. 2009, Ross 1944, Waltz & McCafferty 1983, Ferro & Sites 2007, Armitage et al. 2011, INHS Coll. (NE, SD)
Leptoceridae	Mystacides interjectus (Banks, 1914)	1	1	1			1	1		1		1	1	1	9	AB, AK, BC, CO, IA, IL, IN, MA, MB, ME, MI, MN, MT, ND, NH, NT, NY, OH, ON, PA, QC, SD, SK, VT, WI, WY, YT,	19	28	Yamamoto & Wiggins, 1964, Harris et al. 1980, Hilsenhoff 1995, Houghton et al. 2018, Houghton 2012, Ross 1944, Armitage et al. 2011, INHS Coll. (IA)
Leptoceridae	Mystacides sepulchralis (Walker, 1852)		1	1		1	1	1	1	1	1	1	1	1	11	AB, AL, AK, AR, BC, CA, CT, DE, GA, IL, IN, KY, MA, MB, ME, MI, MN, MO, MT, NB, NC, ND, NE, NF, NH, NJ, NS, NT, OH, OK, ON, PA, QC, SC, SK, TN, VA, VT, WI, WV, WY, YT	31	42	Floyd et al. 2012, Yamamoto & Wiggins, 1964, Harris et al. 1980, Yamamoto & Wiggins 1964, Hilsenhoff et al. 1972, Hilsenhoff 1995, Houghton et al. 2018, Houghton 2012, Ross 1944, Bowles 2020, Armitage et al. 2011, INHS Coll. (NE)
Leptoceridae	Nectopsyche albida (Walker, 1852)	1	1	1	1	1	1	1	1	1		1		1	11	AK, BC, DC, FL, GA, IA, IL, IN, KS, KY, MA, MB, ME, MI, MN, MO, MS, MT, NC, ND, NH, NJ, NY, OH, ON, PA, QC, SC, SK, TX, UT, VA, WI	27	33	Floyd et al. 2012, Harris et al. 1980, Haddock 1977, Hamilton et al. 1983, Hilsenhoff 1995, Houghton et al. 2018, Houghton 2012, Blinn et al. 2009, Ross 1944, Waltz & McCafferty 1983, Glover & Floyd 2004, Armitage et al. 2011,
Leptoceridae	Nectopsyche candida (Hagen, 1861)	1	1	1	1	1	1	1	1	1	1	1		1	12	AL, AR, FL, GA, IA, IL, IN, KS, KY, LA, MD, ME, MI, MN, MO, MS, MT, NC, ND, NE, NH, NJ, NY, OH, OK, ON, PA, QC, SC, TN, TX, VA, WI, WV	32	34	Floyd et al. 2012, Harris et al. 1980, Haddock 1977, Zuellig et al. 2012, Hamilton et al. 1983, Hilsenhoff 1995, Houghton et al. 2018, Houghton 2012, Blinn et al. 2009, Ross 1944, Glover & Floyd 2004, Ferro & Sites 2007, Armitage et al. 2011, Longridge & Hilsenhoff 1973
Leptoceridae	Nectopsyche diarina (Ross, 1944)	1	1	1	1		1	1	1	1	1	1	1	1	12	CO, DE, ID, IA, IL, IN, KS, MB, MI, MN, MO, MT, ND, NE, NY, OH, OK, ON, SD, SK, TX, UT, VA, VT, WI, WY	23	26	Ross 1944, Harris et al. 1980, Mathis & Bowles 1992, Haddock 1977, Hamilton et al. 1983, Hilsenhoff 1995, Houghton et al. 2018, Houghton 2012, Ross 1944, DeWalt et al. 2016, Ferro & Sites 2007, Armitage et al. 2011, INHS Coll. (IA)
Leptoceridae	Nectopsyche exquisita (Walker, 1852)	1	1	1	1	1	1	1	1	1	1	1		1	12	AL, AR, CT, DC, DE, FL, GA, IA, IL, IN, KS, KY, MA, MB, MD, ME, MI, MN, MO, MS, NB, NC, ND, NE, NH, NJ, NS, NY, OH, OK, ON, PA, QC, TN, TX, VA, VT, WI, WV	34	39	Floyd et al. 2012, Harris et al. 1980, Ross 1944, Haddock 1977, Hamilton et al. 1983, Houghton 2012, Hilsenhoff 1995, DeWalt et al. 2016, Houghton et al. 2018, Ferro & Sites 2007, Haddock 1977, Armitage et al. 2011
Leptoceridae	Nectopsyche pavida (Hagen, 1861)	1	1	1	1	1	1	1	1			1		1	10	AL, AR, CT, DC, FL, GA, IA, IL, IN, KS, KY, LA, MA, MD, ME, MI, MN, MO, MS, NC, NH, NH, NY, OH, OK, ON, QC, SC, TN, TX, VA, WI, WV	30	33	Floyd et al. 2012, Ross 1944, Hamilton et al. 1983, Hilsenhoff et al. 1972 (as Leptocella pavida), Hilsenhoff 1995, New state record (IA), Houghton et al. 2018, Houghton 2012, DeWalt et al. 2016, Bowles 2020, Armitage et al. 2011
Leptoceridae	Nectopsyche spiloma (Ross, 1944)		1		1				1				1		4	AL, AR, FL, IL, KS, LA, MO, MS, OK, SD, TX	11	11	Haddock 1977, Ross 1944, Glover & Floyd 2004
Leptoceridae	Nectopsyche stigmatica (Banks, 1914)										1				1	AZ, CO, NE, NM, WY	5	5	Zuellig et al. 2012
Leptoceridae	Oecetis avara (Banks, 1895)	1	1	1	1	1	1	1	1	1		1	1	1	12	AB, AL, AR, AZ, BC, CA, CO, CT, DC, DE, FL, GA, IA, ID, IL, IN, KS, KY, MA, MB, MD, ME, MI, MN, MO, MT, NC, ND, NH, NJ, NM, NS, NV, NY, OH, OK, ON, OR, PA, QC, SC, SK, TN, TX, UT, VA, VT, WA, WI, WV, WY	43	51	Floyd et al. 2012, Ross 1944, Hamilton et al. 1983, Hilsenhoff et al. 1972, Hilsenhoff 1995, New state record (NE, SD), Houghton et al. 2018, Houghton 2012, Harris et al. 1991, Waltz & McCafferty 1983, Ferro & Sites 2007, Harris et al. 1980, Armitage et al. 2011,
Leptoceridae	Oecetis cinerascens (Hagen, 1861)	1	1	1	1	1	1	1	1	1	1	1	1	1	13	AB, AL, AR, CO, CT, DC, DE, FL, GA, IA, IL, IN, KS, KY, LA, MA, MD, ME, MI, MN, MO, MS, NB, NC, ND, NE, NH, NJ, NS, NY, OH, OK, ON, PA, QC, RI, SC, SD, SK, TN, TX, VA, VT, WA, WI, WV	39	46	Blinn et al. 2009, DeWalt & South 2015, DeWalt et al. 2016, Floyd 1995, Floyd et al. 2012, Ross 1944, Harris et al. 1991, Harris et al. 1980, Ross 1944, Hamilton et al. 1983, Hilsenhoff 1995, New state record, Houghton et al. 2018, Houghton 2012, Ferro & Sites 2007, Armitage et al. 2011
Leptoceridae	Oecetis ditissa Ross, 1966	1	1	1	1	1	1	1	1			1		1	10	AL, AR, FL, GA, IA, IL, IN, KS, KY, LA, MA, MD, MI, MN, MO, MS, MT, NC, OH, OK, PA, SC, TN, TX, VA, WI, WV	27	27	Floyd et al. 2012, Ross 1966, Hamilton et al. 1983, New state record (WI), Houghton et al. 2018, Houghton 2012, Blinn 2009, DeWalt et al. 2016, Ferro & Sites 2007, Armitage et al. 2011
Leptoceridae	Oecetis eddlestoni Ross, 1938		1		1							1			3	AR, IL, KS, OH, OK, PA, TN, VT	8	8	Hamilton et al. 1983, Ross 1944, Armitage et al. 2011
Leptoceridae	Oecetis houghtoni Blahnik & Holzenthal 2014						1	1							2	AR, MI, MN, MS, ON	5	5	Blahnik & Holzenthal 2014, Houghton et al. 2018, Houghton 2012
Leptoceridae	Oecetis immobilis (Hagen, 1861)	1	1	1			1	1		1		1		1	8	AB, BC, CO, IA, IL, IN, MB, ME, MI, MN, MT, NB, ND, NH, NS, NY, OH, ON, PA, QC, SK, VT, WA, WI, YT	16	25	Harris et al. 1980, Hilsenhoff 1995, Houghton et al. 2018, Houghton 2012, Iowa Hygenics Laboratory (IA), Waltz & McCafferty 1983, Ross 1944, Harris et al. 1980, Armitage et al. 2011
Leptoceridae	Oecetis inconspicua (Walker, 1852)	1	1	1	1	1	1	1	1	1	1	1	1	1	13	AB, AK, AL, AR, AZ, BC, CA, CO, CT, DC, DE, FL, GA, IA, IL, IN, KS, KY, LA, MA, MB, MD, ME, MI, MN, MO, MS, MT, NB, NC, ND, NE, NF, NH, NJ, NM, NS, NT, NV, NY, OH, OK, ON, OR, PA, QC, RI, SC, SD, SK, TN, TX, UT, VA, VT, WA, WI, WV, WY, YT	49	60	Floyd et al. 2012, Ross 1944, Harris et al. 1980, Ross 1944, Harris et al. 2000a, Hamilton et al. 1983, Houghton et al. 2018 Houghton 2012 Blinn 2009, DeWalt et al. 2016, Ferro & Sites 2007 Armitage et al. 2011, Harris et al. 1980, Harris et al. 2000
Leptoceridae	Oecetis nocturna Ross, 1966	1	1	1	1	1	1	1	1	1		1		1	11	AL, AR, DC, DE, FL, GA, IA, IL, IN, KS, KY, LA, MB, MD, MI, MN, MO, MS, NC, ND, NY, OH, OK, ON, PA, QC, SC, TN, TX, VA, VT, WI, WV	29	33	Floyd et al. 2012, Ross 1966, Hamilton et al. 1983, New state record (ND, WI), Houghton et al. 2018, Houghton 2012, Blinn 2009, DeWalt et al. 2016, Ferro & Sites 2007, Armitage et al. 2011,
Leptoceridae	Oecetis ochracea Curtis, 1825	0		1			1	1		1		1	1	1	7	AB, AK, BC, CA, CO, IN MB, MI, MN, MT, NC, ND, NT, OH, ON, SD, SK, TN, VA, WI, WY, YT	15	21	Ross 1944, Harris et al. 1980, Hilsenhoff et al. 1972, Hilsenhoff 1995, Houghton et al. 2018, Houghton 2012, DeWalt et al. 2016, Armitage et al. 2011
Leptoceridae	Oecetis osteni Milne 1934		1	1			1	1				1		1	6	AL, AR, CT, FL, IL, IN, LA, MA, ME, MI, MN, MS, NB, NC, NF, NH, NJ, NY, OH, OK, ON, PA, QC, RI, SC, TX, VA, WI	24	28	Houghton et al. 2018, Houghton 2012, Ross 1944, Armitage et al. 2011, Longridge & Hilsenhoff 1973
Leptoceridae	Oecetis ozarkensis Moulton & Stewart, 1993								1						1	AR, MO	2	2	Moulton & Stewart 1993
Leptoceridae	Oecetis persimilis (Banks, 1907)		1	1	1	1	1	1	1			1		1	9	AL, AR, CT, DE, FL, GA, IL, IN, KS, KY, LA, MA, MD, ME, MI, MN, MO, MS, NC, NF, NH, NY, OH, OK, ON, PA, QC, SC, TN, TX, VA, VT, WI, WV	31	34	Floyd et al. 2012, Mathis & Bowles 1992, Harris et al. 2000a, Hamilton et al. 1983, Hilsenhoff et al.1972, Hilsenhoff 1995, Houghton et al. 2018, Houghton 2012, Ross 1944, DeWalt et al. 2016, Armitage et al. 2011
Leptoceridae	Oecetis scala Milne, 1934					1									1	AL, AR, KY, MD, NC, NH, NJ, NY, PA, QC, SC	10	11	Floyd et al. 2012
Leptoceridae	Oecetis sordida Blahnik & Holzenthal, 2014	1					1	1					1	1	5	AB, AZ, CA, CO, IA, ID, MB, MI, MN, MT, NM, NV, ON, OR, SD, SK, TX, UT, WI, WY,	16	21	Blahnik & Holzenthal, 2014, Houghton et al. 2011, Houghton 2012
Leptoceridae	Oecetis sphyra Ross, 1941					1									1	AL, FL, GA, KY, LA, MS, NC, SC, TN, TX, VA	11	11	Floyd et al. 2012
Leptoceridae	Setodes epicampes Edwards, 1956					1									1	AL, KY, TN	3	3	Floyd et al. 2012
Leptoceridae	Setodes incertus (Walker, 1852)					1	1	1						1	4	AL, CT, GA, KY, MA, MD, ME, MI, MN, NC, NH, NJ, NY, ON, PA, QC, SC, TN, VA, WI	18	20	Floyd et al. 2012, Hilsenhoff et al. 1972, Hilsenhoff 1995, Houghton et al. 2018, Houghton 2012
Leptoceridae	Setodes oligius (Ross, 1938)		1	1			1	1						1	5	IL, IN, ME, MI, MN, NY, ON, PA, QC, TN, WI	11	11	Houghton et al. 2018, Houghton 2012, Ross 1938, Holzenthal 1982, Houghton et al. 2018, Hilsenhoff et al. 1972
Leptoceridae	Setodes oxapius (Ross, 1938)								1						1	AR, MO, OK, PA	4	4	Holzenthal 1982
Leptoceridae	Setodes truncatus Houghton, 2021						1								1	MI	1	1	Houghton 2021
Leptoceridae	Triaenodes aba Milne, 1935	1	1	1		1	1	1				1		1	8	AL, AR, DE, FL, GA, IA, IL, KY, MB, MI, MN, MS, NC, NH, NY, OH, ON, PA, QC, RI, SC, TN, VA, WI	21	24	Floyd et al. 2012, Hilsenhoff 1995, Houghton et al. 2018, Houghton 2012, Ross 1944, DeWalt et al. 2016, Armitage et al. 2011
Leptoceridae	Triaenodes baris Ross, 1938	1	1				1	1				1		1	6	AB, BC, IA, IL, MA, MB, ME, MI, MN, MT, NF, NH, NY, OH, ON, OR, PA, QC, SK, WA, WI, YT	14	22	Houghton et al. 2018, Houghton 2012, Ross 1938, Armitage et al. 2011, Longridge & Hilsenhoff 1973
Leptoceridae	Triaenodes cumberlandensis Etnier & Way, 1973		1			1									2	AL, AR, GA, IL, KY, OK, TN	7	7	Floyd et al. 2012, INHS Coll. (IL)
Leptoceridae	Triaenodes dipsius Ross, 1938				1	1	1	1		1		1		1	7	AL, AR, KS, KY, MB, MI, MN, ND, NY, OH, OK, ON, PA, QC, TN, VA, WI, WV	15	18	Floyd et al. 2012, Harris et al. 1980, Hamilton et al. 1983, Houghton et al. 2018, Houghton 2012, Armitage et al. 2011, Manuel 2010
Leptoceridae	Triaenodes flavescens Banks, 1900		1	1		1	1	1	1			1		1	8	AL, BC, CT, FL, GA, IL, IN, KY, MD, ME, MI, MN, MO, MS, NC, NJ, NY, OH, OK, ON, PA, QC, TN, TX, VA, WI, WV	24	27	Floyd et al. 2012, Mathis & Bowles 1992, Houghton 2012, Ross 1944, Manuel 2010, Waltz & McCafferty 1983, Davis et al. 1991, Houghton et al. 2001, Armitage et al. 2011,
Leptoceridae	Triaenodes frontalis Banks, 1907							1				1	1	1	4	AB, AK, AZ, BC, CA, CO, ID, MB, MN, MT, NM, NT, OH, OK, ON, OR, SD, SK, UT, WA, WI, WY, YT	16	23	Manuel 2010, Houghton 2012, Armitage et al 2011, Manuel 2010, Longridge & Hilsenhoff 1973
Leptoceridae	Triaenodes ignitus (Walker, 1852)	1	1	1		1	1	1	1			1		1	9	AL, AR, CT, DE, FL, GA, IL, IN, KY, LA, MA, MD, ME, MI, MN, MO, MS, NC, NH, NJ, NS, NY, OH, OK, PA, QC, SC, TN, TX, VA, WI, WV	30	32	Floyd et al. 2012, Mathis & Bowles 1992, Hilsenhoff 1995, New state record (IA), Houghton et al. 2018, Houghton 2012, Ross 1944, Manuel 2010, Bowles 2020, Armitage et al. 2011, Longridge & Hilsenhoff 1973
Leptoceridae	Triaenodes injustus (Hagen, 1861)		1	1	1	1	1	1	1			1		1	9	AB, AK, AL, AR, BC, CT, DC, DE, FL, GA, IL, IN, KS, KY, MA, MB, MD, ME, MI, MN, MO, MS, NC, NF, NH, NJ, NS, NY, OH, OK, ON, OR, PA, QC, SC, SK, TN, TX, VA, VT, WI, WV	29	42	Floyd et al. 2012, Mathis & Bowles 1992, Hamilton et al. 1983, Hilsenhoff et al. 1972, Houghton et al. 2018, Houghton 2012, Ross 1944, Manuel 2010, Bowles 2020, Armitage et al. 2011
Leptoceridae	Triaenodes marginatus Sibley, 1926	1	1	1	1	1	1	1	1	1		1	1	1	12	AB, AL, AR, BC, CT, DC, DE, CA, IA, IL, IN, KS, KY, MA, MB, MD, ME, MI, MN, MO, MS, NC, ND, NF, NH, NJ, NS, NY, OH, OK, ON, PA, QC, SD, SK, TN, TX, VA, WI	30	39	Floyd et al. 2012, Manuel 2010, Harris et al. 1980, Mathis & Bowles 1992, Hamilton et al. 1983, Hilsenhoff et al. 1972 (as T. marginata), Hilsenhoff 1995, Houghton et al. 2018 Houghton 2012, Ross 1944, Manuel 2010, Bowles 2020, Armitage et al. 2011, Iowa Hygenics Lab. (IA)
Leptoceridae	Triaenodes melacus Ross, 1947	1	1	1	1	1	1	1	1			1		1	10	AB, AL, IA, IL, IN, KS, KY, MI, MN, MO, MS, NC, OH, ON, TN, WI	14	16	Floyd et al. 2012, Glover 1996, Hamilton et al. 1983, New state record (WI), Houghton et al. 2018, Ross 1944, DeWalt et al. 2016, Armitage et al. 2011
Leptoceridae	Triaenodes nox Ross, 1941		1	1		1	1	1	1			1		1	8	AB, AL, BC, CT, FL, GA, IL, IN, KY, MA, MB, ME, MI, MN, MO, MS, NB, NH, NJ, NS, NY, OH, ON, PA, QC, SK, TN, VA, WI	21	29	Floyd et al. 2012, Mathis & Bowles 1992, Houghton et al. 2018, Houghton 2012, Manuel 2010, DeWalt et al. 2016, Mathis & Bowles 1992, Armitage et al. 2011, Hilsenhoff 1981
Leptoceridae	Triaenodes ochraceus (Betten and Mosely, 1940)					1						1			2	AL, AR, CT, DE, FL, GA, KY, MA, MD, ME, MS, NC, NJ, OH, SC, TN, TX, VA	18	18	Floyd et al. 2012, Armitage et al. 2011
Leptoceridae	Triaenodes perna Ross, 1938		1		1	1	1		1			1			6	AL, AR, DE, FL, GA, IL, KS, KY, LA, MA, MD, MI, MO, MS, NC, NH, NJ, NY, OH, ON, OK, PA, QC, SC, TN, TX, VA, WV	26	28	Floyd et al. 2012, Ferro & Sites 2007, Manuel 2010, Houghton 2020, Ross 1938, Bowles 2020, Armitage et al. 2011
Leptoceridae	Triaenodes phalacris Ross, 1938											1			1	OH	1	1	Ross 1938, Armitage et al. 2011
Leptoceridae	Triaenodes reuteri McLachlan, 1880							1		1	1		1		4	AB, AZ, BC, CO, ID, MB, MN, MT, ND, NE, NM, NT, NV, OR, SD, SK, UT, WA, WY, YT	14	20	Manuel 2010, Harris et al. 1980, Zuellig et al. 2012, Houghton 2012
Leptoceridae	Triaenodes smithi Ross, 1959		1												1	AL, AR, FL, GA, IL, LA, MS, SC, TX, VA	10	10	Ross 1959, Manuel 2010
Leptoceridae	Triaenodes tardus Milne, 1934	1	1	1	1	1	1	1	1	1	1	1	1	1	13	AB, AK, AL, AR, AZ, BC, CA, CO, CT, DC, DE, FL, GA, IA, ID, IL, IN, KS, KY, MA, MB, MD, ME, MI, MN, MO, MS, MT, NB, NC, ND, NE, NH, NJ, NS, NY, OH, OK, ON, OR, PA, QC, SC, SD, SK, TN, TX, UT, VA, VT, WA, WI, WV, WY, YT	45	55	Floyd et al. 2012, Manuel 2010, Harris et al. 1980, Mathis & Bowles 1992, Manuel 2010, Hamilton et al. 1983, Hilsenhoff 1995, Houghton et al. 2018, Houghton 2012, Blinn et al. 2009, Ross 1944, DeWalt et al. 2016, Armitage et al. 2011, Longridge & Hilsenhoff 1973
Limnephilidae	Anabolia bimaculata (Walker, 1852)		1	1			1	1		1	1	1		1	8	AB, AZ, BC, CO, CT, ID, IL, IN, MA, MB, MD, ME, MI, MN, MT, NB, ND, NE, NF, NH, NM, NS, NT, NV, NY, OH, ON, PA, QC, SK, UT, VT, WI, WY, YT	26	35	Banks 1892, Harris et al. 1980, Harris et al. 2000, Hilsenhoff et al. 1972, Hilsenhoff 1995, Houghton et al. 2018, Houghton 2012, Waltz & McCafferty 1983, Armitage et al. 2011
Limnephilidae	Anabolia consocia (Walker, 1852)	1	1	1			1	1		1	1	1	1	1	10	AB, AK, CO, CT, IA, IL, IN, MA, MB, ME, MI, MN, NC, ND, NE, NH, NT, NY, OH, ON, PA, QC, SD, SK, VA, VT, WI, WV, WY	23	29	Betten 1934, Blinn et al. 2009, Nimmo 1971, Harris et al. 1980, Hilsenhoff et al. 1972, Hilsenhoff 1995, Houghton et al. 2018, Houghton 2012, Waltz & McCafferty 1983, Armitage et al. 2011,
Limnephilidae	Anabolia ozburni Milne, 1935						1	1		1		1		1	5	AB, ME, MI, MN, ND, NH, NY, OH, ON, QC, VT, WI	9	12	Harris et al. 1980, Hilsenhoff et al. 1972, Hilsenhoff 1995, Houghton et al. 2018, Houghton 2012, Armitage et al. 2011
Limnephilidae	Anabolia sordida Hagen, 1861		1				1	1		1				1	5	CT, IL, MA, ME, MI, MN, ND, NF, NH, NY, QC, VT, WI	11	13	Hagen 1861, DeWalt & South 2015, Harris et al. 1980, Hilsenhoff 1995, Houghton et al. 2018, Houghton 2012
Limnephilidae	Arctopora pulchella (Banks, 1908)						1	1						1	3	AB, BC, MB, ME, MI, MN, NF, NH, NT, NY, ON, QC, WI, YT	6	14	Houghton 2012, Hilsenhoff et al. 1972, Hilsenhoff 1995, Flint 1960, Ross 1950, Houghton et al. 2018, Harris et al. 1980, Armitage et al. 2011
Limnephilidae	Asynarchus aldinus (Ross, 1941)									1					1	AB, AK, BC, ID, MT, ND, NY, OR, UT, WA, YT	7	11	Harris et al. 1980
Limnephilidae	Asynarchus montanus (Banks, 1907)						1	1		1		1		1	5	AB, AK, BC, CO, LB, MA, MB, ME, MI, MN, NB, ND, NF, NH, NS, NT, OH, ON, QC, OR, SK, UT, WI, WY, YT	13	25	Harris et al. 1980, Hilsenhoff et al. 1972, Hilsenhoff 1995, Houghton et al. 2018, Houghton 2012, Ross 1950, Armitage et al. 2011
Limnephilidae	Asynarchus mutatus (Hagen, 1861)							1						1	2	AB, BC, LB, MB, MN, NT, ON, QC, SK, UT, WI, YT	2	11	Houghton 2012, New state record (WI)
Limnephilidae	Asynarchus rossi (Leonard and Leonard, 1949						1	1						1	3	MB, MI, MN, QC, SK, WI	3	6	Houghton et al. 2018, Houghton 2012, Karl & Hilsenhoff 1979
Limnephilidae	Chilostigma itascae Wiggins 1975							1							1	MN	1	1	Houghton 2012, INHS Coll.
Limnephilidae	Chilostigmoides areolatus (Walker, 1852)							1							1	AB, AK, BC, LB, MB, MN, NF, ON, QC	1	9	New state record (MN)
Limnephilidae	Frenesia difficilis (Walker, 1852)					1						1			2	CT, DC, DE, KY, MA, ME, NC, NF, NH, NJ, NS, OH, ON, PA, QC, TN, VA, VT, WV	14	19	Floyd et al. 2012, Armitage et al. 2011
Limnephilidae	Frenesia missa Milne, 1935	1	1	1			1	1	1	1		1		1	9	CT, DC, DE, IA, IL, IN, MA, MD, ME, MI, MN, MO, NC, ND, NH, NY, OH, ON, PA, PE, QC, VA, VT, WI	20	24	Blinn et al. 2009, Harris et al. 1980, Mathis & Bowles 1992, Hilsenhoff et al. 1972, Hilsenhoff 1995, Houghton et al. 2018, Houghton 2012, Blinn et al. 2009, Ross 1944, Waltz & McCafferty 1983, Armitage et al. 2011
Limnephilidae	Glyphopsyche irrorata (Fabricius, 1781)						1	1						1	3	AB, AK, BC, CA, CO, MA, MB, ME, MI, MN, MT, NB, NF, NH, NS, NY, ON, OR, PA, PE, QC, VT, WA, WI, WY, YT	15	26	Houghton et al. 2018, Houghton 2012, Hilsenhoff et al. 1972
Limnephilidae	Glyphopsyche missouri Ross, 1944								1						1	MO	1	1	Ross 1944
Limnephilidae	Grammotaulius interogationis (Zetterstedt, 1840)							1							1	AB, AK, BC, LB, MB, MN, NS, NT, ON, QC, YT	2	11	Houghton 2012
Limnephilidae	Hesperophylax designatus designatus (Walker, 1852)	1	1				1	1		1	1		1	1	8	AB, AK, AZ, BC, CA, CO, IA, ID, IL, LB, MB, ME, MI, MN, MT, ND, NE, NF, NH, NM, NS, NT, NV, NY, ON, OR, PA, PE, QC, SD, SK, UT, WA, WI, WY, YT	24	36	Ruiter 1996, Harris et al. 1980, Parker & Wiggins 1985, Hilsenhoff et al. 1972, Houghton et al. 2018, Houghton 2012, DeWalt & South 2015, Ross 1944, Houghton et al. 2018
Limnephilidae	Hesperophylax occidentalis (Banks, 1908)										1		1		2	AB, AZ, BC, CA, CO, ID, MT, NE, NM, NV, OR, SD, SK, TX, UT, WA, WY	14	17	Ruiter,1996, Parker & Wiggins 1985
Limnephilidae	Hyatophylax argus (Harris 1869)	1	1	1			1	1				1		1	7	AL, CT, DE, FL, IA, IL, IN, MA, MB, MD, ME, MI, MN, NB, NC, NF, NH, NJ, NY, OH, ON, PA, PE, QC, SC, TN, VA, WA, WI, WV	24	30	Hilsenhoff et al. 1972, Houghton et al. 2018, Houghton 2012, Armitage et al. 2011, INHS Coll. (IL), Iowa Hygenics Laboratory (IA)
Limnephilidae	Ironoquia kaskaskia (Ross, 1944)		1	1		1						1			4	AL, AR, DE, FL, IN, IL, KY, LA, MD, MS, OH, TN, VA, WV	14	14	Floyd et al. 2012, Ross 1944, Armitage et al. 2011
Limnephilidae	Ironoquia lyrata (Ross. 1938)		1	1		1	1	1				1		1	7	CT, IL, IN, KY, ME, MI, MN, NY, OH, PA, QC, VA, WI, WV	13	14	Floyd et al. 2012, Longridge & Hilsenhoff 1973, Houghton et al. 2018, Houghton 2012, Ross 1938, Armitage et al. 2011, Waltz 7 McCafferty 1983
Limnephilidae	Ironoquia parvula (Banks, 1900)						1					1			2	CT, DE, MI, NB, NH, NJ, OH, PA, VA	8	9	DeWalt & South 2015, Houghton et al. 2018, Armitage et al. 2011
Limnephilidae	Ironoquia plattensis Alexander & Whiles, 2000										1				1	NE	1	1	Alexander & Whiles 2000
Limnephilidae	Ironoquia punctatissima (Walker, 1852)	1	1	1	1	1	1	1	1			1		1	10	AK, AL, AR, CT, DE, FL, GA, IA, IL, IN, KS, KY, LA, MA, MD, ME, MI, MN, MO, MS, NC, NH, NJ, NS, NY, OH, OK, ON, PA, QC, SC, TN, TX, VA, VT, WI, WV	34	37	Floyd et al. 2012, Mathis & Bowles 1992, Hamilton & Schuster 1980, Hamilton et al. 1983, Longridge & Hilsenhoff 1973, Houghton et al. 2018, Houghton 2012, Ross 1944, Armitage et al. 2011, Iowa Hygenic Lab. (IA)
Limnephilidae	Lenarchus crassus (Banks, 1920)						1	1							2	AB, BC, MA, MI, MN, NF, NY, QC, YT	4	9	Houghton et al. 2018, Houghton 2012
Limnephilidae	Lenarchus keratus (Ross, 1938)						1	1							2	AB, ME, MI, MN, NY, ON, QC, YT	4	8	Houghton 2012, Schmid 1952
Limnephilidae	Leptophylax gracilis Banks, 1900		1				1	1		1			1	1	6	IL, MI, MN, ND, NY, SD, WI, WV	8	8	Ross 1944, Harris et al. 1980, Hilsenhoff et al. 1972, Houghton et al. 2018, Houghton 2012
Limnephilidae	Limnephilus ademus Ross, 1941						1								1	LB, MB, MI, NB, NF, PE	1	6	Ruiter 2010, Houghton et al. 2018
Limnephilidae	Limnephilus argenteus Banks, 1914						1	1						1	3	AB, BC, MB, MI, MN, NF, NT, ON, QC, WI, YT	3	11	Houghton et al. 2018, Houghton 2012, Hilsenhoff et al. 1972
Limnephilidae	Limnephilus canadensis Banks, 1908						1	1		1				1	4	AB, BC, MB, ME, MI, MN, MT, ND, NT, NY, ON, OR, QC, SK, WI, YT	8	16	Harris 1978, Ruiter 1995, Longridge & Hilsenhoff 1973, Houghton et al. 2018, Houghton 2012
Limnephilidae	Limnephilus castor Ross and Merkley, 1952												1		1	CO, NM, NV, UT, SD, WY	5	5	New state record (SD)
Limnephilidae	Limnephilus dispar McLachlan, 1875						1	1						1	3	AB, AK, BC, CO, MB, MI, MN, NF, NT, NY, ON, QC, SK, WA, WI, WY, YT	7	17	Houghton et al. 2018, Houghton 2012, Longridge & Hilsenhoff 1973
Limnephilidae	Limnephilus diversus (Banks, 1903)				1						1				2	AZ, CO, ID, KS, NE, NM, UT, WY	8	8	Harris et al. 2000a, Hamilton & Schuster 1980
Limnephilidae	Limnephilus externus Hagen, 1861						1	1		1				1	4	AB, AK, BC, CA, CO, ID, MB, ME, MI, MN, MT, ND, NF, NS, NT, NV, NY, ON, OR, QC, SK, UT, WA, WI, WY, YT	16	26	Harris et al. 1980, Hilsenhoff et al. 1972, Hilsenhoff 1995, Houghton 2012, Houghton et al. 2018
Limnephilidae	Limnephilus extractus Walker, 1852						1								1	AB, BC, ID, MB, MI, NH, NT, NY, ON, QC, SK, UT, YT	5	13	Houghton et al. 2018
Limnephilidae	Limnephilus femoralis Kirby, 1837						1							1	2	AB, AK, BC, LB, MB, ME, MI, NF, NT, ON, QC, WA, WI, YT	5	14	New state record (WI), Houghton 2020
Limnephilidae	Limnephilus frijole Ross, 1944										1				1	AZ, CA, CO, ID, MT, NE, NM, NV, OR, TX, UT, WA, WY	13	13	Ruiter 1995
Limnephilidae	Limnephilus hyalinus Hagen, 1861		1				1	1		1		1	1	1	7	AB, AK, BC, CO, ID, IL, MB, MI, MN, MT, ND, NF, NH, NT, NY, OH, ON, OR, QC, SD, SK, VT, WI, WY, YT	16	25	Ruiter 1995, Harris et al. 1980, Hilsenhoff et al. 1972, Hilsenhoff 1995, Houghton et al. 2018, Houghton 2012, Ross 1944, Banks 1943, Armitage et al. 2011, Nimmo 1971
Limnephilidae	Limnephilus indivisus Walker, 1852		1	1		1	1	1		1		1		1	8	AB, BC, CO, CT, IL, IN, KY, MA, MB, ME, MI, MN, MT, ND, NF, NH, NS, NT, NY, OH, ON, PA, QC, SK, TN, UT, VA, VT, WI, WV, WY, YT	22	32	Floyd et al. 2012, Harris et al. 1980, Hilsenhoff et al. 1972, Houghton et al. 2018 Houghton 2012, Ross 1944, Waltz & McCafferty 1983, Armitage et al. 2011,
Limnephilidae	Limnephilus infernalis (Banks, 1914)						1	1		1				1	4	AB, AK, BC, MB, ME, MI, MN, ND, NT, NY, ON, QC, SK, VT, WI, YT	9	16	Ruiter 1995, Harris et al. 1980, Hilsenhoff et al. 1972, Hilsenhoff 1995, Houghton et al. 2018, Houghton 2012
Limnephilidae	Limnephilus janus Ross, 1938						1	1		1				1	4	AB, BC, CO, ID, MB, MI, MN, ME, ND, QC, SK, WI, WY, YT	8	14	Ruiter 1995, Hilsenhoff et al. 1972, Hilsenhoff 1995, Houghton et al. 2018, Houghton 2012
Limnephilidae	Limnephilus labus Ross, 1941									1					1	AB, BC, CO, ID, ND, SK	3	6	Harris et al. 1980
Limnephilidae	Limnephilus lithus (Milne, 1935)												1		1	AZ, CO, NM, SD, TX, WY	6	6	Ruiter 1995
Limnephilidae	Limnephilus major (Martynov, 1909)							1							1	AB, AK, BC, CO, MB, MN, NT, QC, WY, YT	4	10	Ruiter et al. 2013, Houghton 2012 (as L. tarsalis)
Limnephilidae	Limnephilus moestus Banks, 1908		1				1	1		1		1		1	6	AB, AZ, BC, CO, CT, DE, IL, MA, MB, ME, MI, MN, MT, NB, NC, ND, NF, NH, NM, NS, NV, NY, OH, ON, PA, QC, UT, VA, WA, WI, WV, WY	24	32	Ruiter 1995, Harris et al. 1980, Hilsenhoff et al. 1972, Hilsenhoff 1995, Houghton et al. 2018, Houghton 2012, Ross 1944, Armitage et al. 2011, DeWalt & South 2015, Ruiter et al. 2013
Limnephilidae	Limnephilus ornatus Banks, 1897		1	1			1	1		1		1		1	7	AB, AK, CT, DE, IL, IN, MA, MB, ME, MI, MN, MT, ND, NF, NH, NS, NT, NY, OH, ON, PA, PE, QC, RI, SK, VT, WA, WI, WV	19	29	Ruiter 1995, Harris et al. 1980, Hilsenhoff et al. 1972, Hilsenhoff 1995, Houghton et al. 2018, Houghton 2012, Waltz & McCafferty 1983, Armitage et al. 2011
Limnephilidae	Limnephilus pallens (Banks, 1920)						1								1	AK, BC, MI, NT, YT	2	5	Houghton et al. 2018, Ruiter 1995
Limnephilidae	Limnephilus partitus Walker, 1852							1							1	AB, AK, BC, MB, ME, MN, NF, NT, NY, ON, QC, YT	5	12	Houghton 2012, Ruiter 1995
Limnephilidae	Limnephilus parvulus (Banks 1905)						1	1						1	3	AB, MB, ME, MI, MN, NF, NH, NT, NY, ON, QC, WI, YT	6	13	DeWalt & South 2015, Houghton 2012, Houghton et al. 2018, Ruiter et al. 2013, Ruiter 1995
Limnephilidae	Limnephilus perpusillus Walker, 1852						1	1		1		1	1	1	6	AB, BC, CO, MB, ME, MI, MN, NB, ND, NF, NT, NY, OH, ON, QC, SD, SK, WI, YT	9	19	Ruiter 1995, Harris et al. 1980, Hilsenhoff 1995, Houghton et al. 2018, Houghton 2012, Armitage et al. 2011, Ruiter et al. 2013
Limnephilidae	Limnephilus rhombicus Linnaeus, 1758	1	1	1			1	1		1		1		1	8	AB, AK, BC, CO, IA, IL, IN, MA, MB, ME, MI, MN, ND, NF, NJ, NS, NY, OH, ON, PA, PE, QC, SK, VT, WI, WV, WY, YT	19	28	Blinn et al. 2009, Ross 1944, Ruiter 1995, Ruiter et al. 2013, Harris et al. 1980, Longridge & Hilsenhoff 1973, Houghton et al. 2018, Houghton 2012, Waltz & McCafferty 1983, Armitage et al. 2011
Limnephilidae	Limnephilus sackeni Banks, 1930						1	1							2	AB, MB, MI, MN, ON	2	5	Houghton et al. 2018, Houghton 2012, Ruiter 1995
Limnephilidae	Limnephilus samoedus McLachlan, 1880						1								1	AK, MI	2	2	Houghton et al. 2018
Limnephilidae	Limnephilus secludens Banks, 1914,						1	1		1			1		4	AB, AK, BC, CA, CO, ID, MB, MI, MN, MT, ND, NM, NT, NV, OR, QC, SD, SK, UT, WY, YT	14	21	Ruiter 1995, Harris et al. 1980, Houghton et al. 2018, Houghton 2012
Limnephilidae	Limnephilus sericeus (Say, 1824)						1	1				1		1	4	AB, AK, BC, CO, CT, ID, MA, MB, ME, MI, MN, NF, NH, NS, NT, NY, OH, ON, OR, PA, QC, VT, WA, WI, WV, WY, YT	19	27	Houghton et al. 2018, Houghton 2012, Armitage et al. 2011, Nimmo 1971, Ruiter et al. 2013, Ruiter 1995
Limnephilidae	Limnephilus sublunatus Provancher, 1877							1							1	AB, BC, CO, ID, ME, MN, NF, NH, NT, NY, ON, QC, WY, YT	8	14	Houghton 2012, Ruiter 1995
Limnephilidae	Limnephilus submonilifer Walker, 1852	1	1	1		1	1	1		1		1	1	1	10	AR, CO, CT, DC, DE, IA, IL, IN, KY, MA, MB, MD, ME, MI, MN, NC, ND, NF, NH, NJ, NS, NY, OH, ON, PA, QC, RI, SC, SD, TN, VA, VT, WA, WI, WV	29	35	Floyd et al. 2012, Ruiter 1995, Harris et al. 1980, Hilsenhoff et al. 1972, Hilsenhoff 1995, Houghton et al. 2018, Houghton 2012, Blinn et al. 2009, Ross 1944, Waltz & McCafferty 1983, Armitage et al. 2011
Limnephilidae	Limnephilus thorus Ross, 1938						1	1							2	AB, CO, ID, MB, MI, MN, UT, WY	6	8	Houghton 2020, Houghton 2012
Limnephilidae	Nemotaulius hostilis (Hagen, 1873)						1	1		1		1		1	5	AB, AK, BC, CO, CT, MA, MB, ME, MI, MN, ND, NF, NH, NS, NT, NY, OH, ON, OR, PA, QC, SK, UT, VA, VT, WI, WV, WY, YT	19	29	Harris et al. 1980, Hilsenhoff et al. 1972, Hilsenhoff 1995, Houghton et al. 2018, Houghton 2012, Armitage et al. 2011, Ruiter et al. 2013, Harper 1989, Flannagan & McDonald 1987
Limnephilidae	Onocosmoecus unicolor (Banks, 1897)						1	1					1	1	4	AB, AK, AZ, BC, CA, CO, ID, MA, MB, ME, MI, MN, MT, NF, NH, NM, NS, NT, NV, NY, ON, OR, PE, QC, SD, SK, UT, VT, WA, WI, WY, YT	23	32	Wiggins & Richardson 1986, Hilsenhoff 1995, Houghton et al. 2018, Houghton 2012, Ruiter et al. 2013
Limnephilidae	Phanocelia canadensis (Banks, 1924)						1								1	AB, AK, CT, MB, MI, NH, NT, NB, QC	4	9	Houghton et al. 2018, Ruiter et al. 2013
Limnephilidae	Philarctus bergrothi McLachlan, 1880							1		1			1		3	AB, AK, BC, CO, MB, MN, ND, NT, OR, SD, SK, WY, YT	7	13	Nimmo,1971, Harris et al. 1980, Houghton 2012 (as P. quaeris), Ruiter et al. 2013
Limnephilidae	Platycentropus amicus (Hagen, 1861)	1					1	1						1	4	AB, IA, LA, MB, ME, MI, MN, NJ, ON, QC, RI, SK, WI	8	13	Flannagan & Flannagan 1982, Houghton et al. 2018, Houghton 2012, Ross 1938, Williams et al. 1987, Nimmo 1987, Iowa Hygenics Lab (IA)
Limnephilidae	Platycentropus indistinctus (Walker, 1852)						1								1	MA, ME, MI, MN, NF, NH, NS, ON, QC, VT	6	10	Houghton et al. 2018, Schmid 1980
Limnephilidae	Platycentropus radiatus (Say)	1	1	1		1	1	1		1		1		1	9	AL, AR, CT, DE, GA, IA, IL, IN, KY, MA, MB, ME, MI, MN, MS, NC, ND, NF, NH, NJ, NS, NT, NY, OH, ON, PA, QC, RI, SC, TN, VA, WI, WV	28	33	Flannagan & Flannagan 1982, Floyd et al. 2012, Harris et al. 1980, Hilsenhoff et al. 1972, Houghton et al. 2018, Houghton 2012, DeWalt et al. 2016, DeWalt & South 2015, Armitage et al. 2011, Zhou et al. 2011
Limnephilidae	Pseudostenophylax sparsus (Banks, 1908)						1	1				1		1	4	CT, MA, ME, MI, MN, NC, NF, NH, NY, ON, PA, QC, VA, VT, WI, WV	14	16	Houghton et al. 2018, Houghton 2012, Armitage et al. 2011, Steven & Hilsenhoff 1984, Zhou et al. 2011
Limnephilidae	Pseudostenophylax uniformis (Betten)	1	1	1		1		1	1			1		1	8	AL, CT, IA, IL, IN, KY, MA, ME, MN, MO, NC, NH, NS, NY, OH, ON, PA, QC, SC, TN, VA, VT, WI, WV	21	24	Floyd et al. 2012, Mathis & Bowles 1992, Hilsenhoff 1995, Houghton 2012, Iowa Hygenics Laboratory (IA), Ross 1944, Waltz & McCafferty 1983, Armitage et al. 2011, C
Limnephilidae	Psychoglypha subborealis Ross, 1944						1	1						1	3	AB, AK, AZ, BC, CA, CO, ID, MB, ME, MI, MN, MT, NB, NF, NH, NM, NT, NY, ON, OR, PA, PE, QC, SK, UT, VT, WA, WI, WY, YT	20	29	Cobb et al. 1984, Williams & Williams 1987, Houghton et al. 2018, Hilsenhoff 1995, New state record (MN)
Limnephilidae	Pycnopsyche aglona Ross, 1941						1	1				1		1	4	MA, ME, MI, MN, NH, NY, OH, ON, WI	8	9	Houghton 2020, Houghton 2012, Hilsenhoff et al. 1972, Hilsenhoff 1995, Armitage et al. 2011, Wojtowicz 1982
Limnephilidae	Pycnopsyche antica (Walker, 1852)		1	1		1	1					1		1	6	AL, FL, GA, IL, IN, KY, LA, MA, MI, MS, NC, NH, NJ, NY, OH, ON, PA, SC, TN, TX, VA, WI, WV	22	23	Armitage et al. 2011, Floyd et al. 2012, Hilsenhoff 1995, Houghton et al. 2018, MacLean & MacLean 1984, Zhou et al. 2011, Wojtowicz 1982a
Limnephilidae	Pycnopsyche circularis (Provancher, 1877)					1	1					1		1	4	CT, KY, MA, MD, ME, MI, NC, NH, NS, NY, OH, PA, QC, RI, TN, VA, WI, WV	16	18	Floyd et al. 2012, Hilsenhoff 1995, Houghton 2020, Armitage et al. 2011
Limnephilidae	Pycnopsyche divergens (Walker, 1852)											1			1	CT, MA, ME, NC, NH, NS, OH, PA, TN, VA, VT, WV	11	12	Armitage et al. 2011
Limnephilidae	Pycnopsyche flavata (Banks, 1914)					1									1	GA, KY, NC, SC, TN, VA	6	6	Floyd et al. 2012
Limnephilidae	Pycnopsyche gentilis (MacLachlan, 1871)					1						1			2	AL, CT, DE, GA, KY, MA, MD, ME, MS, NC, NF, NH, NS, NY, OH, PA, PE, QC, SC, TN, VA, VT, WV	19	23	Floyd et al. 2012, Wojtowicz 1982
Limnephilidae	Pycnopsyche guttifera (Walker, 1852)	1	1	1	1	1	1	1	1	1	1	1	1	1	13	AB, AL, AR, CO, CT, DE, FL, GA, IA, IL, IN, KS, KY, LA, LB, MA, MB, ME, MI, MN, MO, MT, NC, ND, NE, NF, NH, NJ, NS, NY, OH, ON, PA, QC, SC, SD, SK, TN, VA, VT, WA, WI, WV, WY	36	44	Ross 1944, Floyd et al. 2012, Ross 1944, Harris et al. 1980, Wojtowics 1982, Harris et al. 2000a, Hilsenhoff et al. 1972 (as P. guttifer), Hilsenhoff 1995, Houghton et al. 2018, Houghton 2012, Wojtowicz 1982, McElravy et al. 1977, Ross 1944, Flint 1960, Zhou et al. 2011,
Limnephilidae	Pycnopsyche indiana (Ross, 1938)		1	1		1	1		1			1			6	AL, AR, DE, GA, FL, IL, IN, KY, LA, MI, MO, NC, NY, OH, SC, TN, TX, VA, WV	19	19	Ross 1944, Ross 1938, Moulton & Stewart 1996, Floyd et al. 2012, Moulton & Stewart 1996, Houghton et al. 2018, Ferro & Sites 2007,
Limnephilidae	Pycnopsyche lepida (Hagen, 1861)	1	1	1		1	1	1	1	1		1	1	1	11	AL, AR, CT, DE, GA, IA, IL, IN, KY, LA, MA, MB, MD, ME, MI, MN, MO, NB, NC, ND, NF, NH, NJ, NS, NY, OH, OK, ON, PA, QC, SC, SD, TX, VA, VT, WI, WV	30	37	Floyd et al. 2012, Harris et al. 1980, Wojtowicz 1982a, Moulton & Stewart 1996, Hilsenhoff et al. 1972, Hilsenhoff 1995, Houghton et al. 2018, Houghton 2012, Blinn et al. 2009, Ross 1944, Armitage et al. 2011, Zhou et al. 2011
Limnephilidae	Pycnopsyche limbata McLachlan, 1871						1	1						1	3	MA, ME, MI, MN, NF, NH, NS, NY, ON, QC, RI, TN, VT, WI	10	14	Houghton 2020, Houghton 2012, Hilsenhoff et al. 1972
Limnephilidae	Pycnopsyche luculenta (Betten, 1934)			1		1						1		1	4	AL, CT, DE, GA, IN, KY, MA, ME, MS, NC, NH, NJ, NY, OH, ON, PA, QC, SC, TN, VA, VT, WI, WV	21	23	Armitage et al. 2011, Betten 1950, Flint 1960, Floyd et al. 2012, Ross 1944, Wojtowicz 1982
Limnephilidae	Pycnopsyche rossi Betten, 1950		1	1		1			1			1			5	AR, IL, IN, KY, MO, OH, TN	7	7	Armitage et al. 2011, Betten 1950, Floyd et al. 2012, Moulton & Stewart 1996, Wojtowicz 1982
Limnephilidae	Pycnopsyche subfasciata (Say)	1	1	1	1	1	1	1	1			1	1	1	11	AB, AR, CO, DE, GA, IA, IL, IN, KS, KY, MA, MB, MD, MI, MN, MO, NC, NH, NJ, NT, NY, OH, OK, ON, PA, QC, SC, SD, TN, VA, VT, WI, WV, WY	29	34	Floyd et al. 2012, Wojtowicz, 1982a, Hilsenhoff et al. 1972, Hilsenhoff 1995, Houghton et al. 2018, Houghton 2012, Blinn et al. 2009
Limnephilidae	Pycnopsyche virginica (Banks, 1900)					1									1	AL, KY, NC, SC, TN, VA,	6	7	Floyd et al. 2012
Molannidae	Molanna blenda Sibley, 1926		1	1		1	1	1	1			1		1	8	AL, CT, DE, FL, GA, IL, IN, KY, LA, MA, MI, MN, MO, MS, NC, NF, NH, NJ, NY, OH, ON, PA, QC, SC, TN, VA, VT, WI, WV	26	29	Armitage et al. 2011, Floyd et al. 2012, Hilsenhoff et al. 1972, Hilsenhoff 1995, Houghton et al. 2018, Houghton 2012, Mathis & Bowles 1992, Ricker 1934, Ross 1944, Waltz & McCafferty 1983
Molannidae	Molanna flavicornis Banks, 1914						1	1		1			1	1	5	AB, BC, CO, MB, MI, MN, MT, ND, NS, NT, NY, ON, PA, QC, SD, SK, WI, WY, YT	11	19	DeWalt & South 2015, Flannagan & McDonald 1987, Harper 1989, Harris et al. 1980, Hilsenhoff et al. 1972, Hilsenhoff 1995, Houghton 2012, Houghton et al. 2018, Ross 1944, Ruiter et al. 2013
Molannidae	Molanna tryphena Betten, 1934			1		1	1	1				1		1	6	AL, CT, DE, FL, GA, IN, KY, LA, MA, ME, MI, MN, MS, NC, NH, NY, OH, PA, QC, SC, TN, TX, VA, VT, WI	24	25	Floyd et al. 2012, Hilsenhoff et al. 1972, Hilsenhoff 1995, Houghton et al. 2018, Houghton 2012, Armitage et al. 2011, DeWalt et al. 2016,
Molannidae	Molanna ulmerina Navás,1934		1	1		1	1		1			1		1	7	AL, AR, CT, DE, FL, IL, IN, KY, LA, MA, MD, ME, MI, MN, MO, MS, NC, NH, NJ, NS, NY, OH, OK, ON, PA, QC, SC, TN, TX, VA, VT, WI, WV	30	33	Armitage et al. 2011, Floyd et al. 2012, Harper 1989, Hilsenhoff 1995, Houghton et al. 2018, Moulton & Stewart 1996, Ross 1944 as M. musetta, Schmid 1983
Molannidae	Molanna uniophila Vorhines 1909		1	1			1	1				1		1	6	AR, IL, IN, MA, MB, ME, MI, MN, NB, NC, NF, NH, NY, OH, OK, ON, PA, QC, TN, VA, VT, WI	17	22	Armitage et al. 2011, Flannagan & Flannagan 1982, Harper 1989, Hilsenhoff et al. 1972, Houghton et al. 2018, Houghton 2012, Ross 1944, Waltz & McCafferty 1983
Odontoceridae	Marilia flexuosa Ulmer, 1905			1					1						2	AR, AZ, CA, IN, MO, NM, NV, OK, ON, TX, VT	10	11	Mathis & Bowles 1992, Ruiter 2000, New state record, Wiggins 1977
Odontoceridae	Psilotreta frontalis Banks, 1899					1									1	AL, CT, DE, FL, GA, KY, MA, ME, MS, NB, NC, NF, NH, NJ, NS, NY, PA, QC, SC, TN, VA, VT	18	22	Floyd et al. 2012
Odontoceridae	Psilotreta indecisa (Walker, 1852)						1	1				1		1	4	ME, MI, MN, NB, NC, NH, NJ, NS, NY, OH, PA, QC, WI	10	13	Armitage et al. 2011, Houghton et al. 2018, Houghton 2012, Hilsenhoff 1995, Parker & Wiggins, 1987
Odontoceridae	Psilotreta labida Ross, 1944					1									1	AL, CT, GA, KY, MA, MD, ME, NB, NC, NH, NJ, NY, ON, PA, TN, VA, VT, WV	16	18	Floyd et al. 2012, Parker & Wiggins 1987
Odontoceridae	Psilotreta rufa (Hagen, 1861)					1						1			2	AL, CT, DE, KY, MA, MS, NC, NY, OH, PA, TN, VA, VT	13	13	Floyd et al. 2012, Bolton 2011
Philopotamidae	Chimarra aterrima Hagen, 1861	1	1	1		1	1	1	1			1		1	9	AL, AR, CT, DC, DE, FL, GA, IA, IL, IN, KY, LA, MA, MB, MD, ME, MI, MN, MO, MS, NB, NC, NF, NH, NJ, NS, NY, OH, OK, ON, PA, QC, SC, TN, TX, VA, VT, WI, WV	32	39	Armitage et al. 2011, Flannagan & Flannagan 1982, Floyd et al. 2012, Harris & Lawrence 1978, Hilsenhoff et al. 1972, Hilsenhoff 1995, Houghton et al. 2018, Houghton 2012, Iowa Hygenics Lab (IA), Ross 1944, Waltz & McCafferty 1983, Zhou et al. 2011
Philopotamidae	Chimarra feria Ross, 1941	1	1	1	1	1	1	1	1		1	1		1	11	AL, AR, IA, IL, IN, KS, KY, MI, MN, MO, MS, NE, NF, OH, OK, ON, QC, TN, TX, WI	17	20	Floyd et al. 2012, Ross 1941, Armitage 1983, Schuster & Hamilton 1978, Hilsenhoff et al. 1972, Hilsenhoff 1995, Houghton et al. 2018, Houghton 2012, Blinn et al. 2009, Armitage et al. 2011
Philopotamidae	Chimarra moselyi Denning, 1948		1	1		1			1						4	AL, FL, GA, IL, IN, KY, LA, MO, MS, NC, OH, SC, TN, TX, VA	15	15	Ross 1948, Lago & Harris 1987, Armitage 1991, Ferro & Sites 2007
Philopotamidae	Chimarra obscura (Walker, 1852)	1	1	1	1	1	1	1	1			1	1	1	11	AL, AR, CT, DE, FL, GA, IL, IN, KS, KY, LB, MA, MB, MD, ME, MI, MN, MO, MS, NC, NE, NF, NH, NJ, NS, NY, OH, OK, ON, PA, QC, SC, TN, TX, VA, VT, WI, WV	32	38	Floyd et al. 2012, Ross 1944, Schuster & Hamilton 1978, Hilsenhoff et al. 1972, Hilsenhoff 1995, Houghton et al. 2018, Houghton 2012, Armitage 1983, Armitage et al. 2011
Philopotamidae	Chimarra parasocia Lago & Harris, 1987					1			1						2	AL, AR, FL, KY, LA, MO, MS, TN, TX	9	9	Lago & Harris 1987
Philopotamidae	Chimarra socia Hagen, 1861					1	1	1	1			1		1	6	AR, CT, DC, KY, LB, MA, MB, ME, MD, MI, MI, MN, MO, NB, NC, NF, NH, NJ, NS, NY, OH, ON, PA, QC, SC, TN, VA, WI, WV	21	29	Floyd et al. 2012, Lago 1990, Hilsenhoff et al. 1972, Hilsenhoff 1995, Houghton et al. 2018, Houghton 2012, Armitage et al. 2011, Cooper & Morse 1998, Armitage 1996
Philopotamidae	Chimarra utahensis Ross, 1938												1		1	AZ, CA, CO, ID, MT, NM, NV, OR, SD, UT, WY	11	11	Blahnik 1998
Philopotamidae	Dolophilodes distincta (Walker, 1852)		1	1		1	1	1				1		1	7	AL, CT, DC, DE, GA, IN, KY, LB, MA, MD, ME, MI, MN, MS, NB, NC, NF, NH, NJ, NS, NY, OH, ON, PA, QC, SC, TN, VA, VT, WI, WV	24	31	Floyd et al. 2012, Hilsenhoff et al. 1972 (as D. distinctus), Hilsenhoff 1995 (as D. distinctus), Houghton et al. 2018, Houghton 2012, INHS Coll. (IL), Ross 1944, Ross 1938, Armitage et al. 2011,
Philopotamidae	Fumonta major (Banks, 1914)					1									1	AL, GA, KY, NC, SC, TN, VA	7	7	Floyd et al. 2012
Philopotamidae	Wormaldia gabriella (Banks, 1930)												1		1	AB, BC, CA, CO, ID, MB, MT, NT, NV, OR, QC, SD, UT, WA, WY, YT	10	16	Munoz-Quesada & Holzenthal 2008
Philopotamidae	Wormaldia moesta (Banks, 1914	1	1	1		1	1	1	1			1		1	9	AL, AR, CT, DE, FL, GA, IL, IN, KY, MA, MB, MD, ME, MI, MN, MO, MS, NB, NC, NF, NH, NJ, NS, NT, NY, OH, OK, ON, PA, QC, SC, TN, VA, VT, WI, WV	29	36	Floyd et al. 2012, Harris & Lawrence 1978, Hilsenhoff 1995, Houghton et al. 2018, Houghton 2012, Ross 1944, Waltz & McCafferty 1983, Armitage et al. 2011
Philopotamidae	Wormaldia shawnee (Ross, 1938)		1	1		1			1			1		1	6	AL, CT, IL, IN, KY, MO, NC, NH, OH, PA, SC, TN, VA, WI, WV	15	15	Floyd et al. 2012, Mathis & Bowles 1992, Schmude pers. comm. (WI), INHS Coll. (IN), Ross 1938, Armitage et al. 2011,
Philopotamidae	Wormaldia strota Ross, 1938								1						1	AR, MO, OK	3	3	Moulton & Stewart 1996
Philopotamidae	Wormaldia thyria Denning, 1950					1									1	AL, KY, NC, SC, TN, VA	6	6	Floyd et al. 2012
Phryganeidae	Agrypnia colorata Hagen, 1873						1			1					2	AB, AK, BC, CO, MB, MI, MN, MT, ND, NF, NT, NY, ON, QC, SK, UT, WY, YT	9	18	Harris et al. 1980, Houghton et al. 2018, Ruiter et al. 2013, Wiggins 1998
Phryganeidae	Agrypnia deflata (Milne, 1931)						1	1		1					3	AB, AK, BC, CO, MB, MN, MT, ND, NF, NM, NT, ON, QC, SK, WY, YT	7	16	Harris et al. 1980, Wiggins 1998, Houghton et al. 2018, Houghton 2012
Phryganeidae	Agrypnia glacialis Hagen, 1873							1		1				1	3	AB, AK, BC, CA, CO, ID, LB, MA, MB, MN, MT, ND, NF, NT, NV, NY, ON, QC, SK, UT, WA, WI, WY, YT	14	24	Harris et al. 1980, Houghton 2012, Wiggins 1998
Phryganeidae	Agrypnia improba (Hagen, 1873)						1	1		1				1	4	AB, AK, AL, BC, ID, MA, MB, ME, MI, MN, MT, NC, ND, NF, NH, NS, NT, NY, ON, OR, QC, SK, TN, UT, VT, WA, WI, WY, YT	20	29	Harris et al. 1980, Wiggins 1998, Houghton et al. 2018, Houghton 2012, Wiggins 1998
Phryganeidae	Agrypnia macdunnoughi (Milne, 1931)						1	1		1					3	AB, AK, BC, LB, MB, ME, MI, MN, ND, NF, NS, ON, QC, YT	6	14	Harris et al. 1980, Houghton et al. 2018, Houghton 2012
Phryganeidae	Agrypnia straminea Hagen, 1873		1	1			1	1		1		1		1	7	AB, AK, BC, CO, IL, LB, MB, ME, MI, MN, MT, ND, NF, NT, NY, OH, ON, QC, SK, WI, WY, YT	12	22	Betten 1934, Harris et al. 1980, Wiggins 1998, Hilsenhoff et al. 1972, Hilsenhoff 1995, Houghton et al. 2018 Houghton 2012, INHS Coll. (IN), Armitage et al. 2011
Phryganeidae	Agrypnia vestita (Walker, 1852)	1	1	1	1	1	1	1	1	1	1	1		1	12	AB, AL, AR, BC, CT, DC, DE, FL, GA, IA, IL, IN, KS, KY, LB, MA, MB, MD, ME, MI, MN, MO, MS, MT, NC, ND, NE, NF, NH, NJ, NS, NT, NY, OH, OK, ON, OR, PA, QC, SC, TN, TX, VA, VT, WA, WI, WV	34	47	Floyd et al. 2012, Harris et al. 1980, Wiggins 1998, Mathis & Bowles 1992, Wiggins 1998, Hamilton & Schuster 1980, Longridge & Hilsenhoff 1973, Houghton et al. 2018, Houghton 2012, Ross 1944, Armitage et al. 2011, Iowa Hygenic Lab (IA)
Phryganeidae	Banksiola crotchi Banks, 1943		1	1			1	1		1		1		1	7	AB, AK, BC, CA, CT, IL, IN, LB, MA, MB, ME, MI, MN, MT, NB, ND, NF, NH, NJ, NM, NS, NT, NY, OH, ON, OR, PA, PE, QC, SK, UT, VT, WA, WI, WV, YT	22	36	Harris et al. 1980, Hilsenhoff et al. 1972, Hilsenhoff 1995, Houghton et al. 2018, Houghton 2012, Ross 1944 (as B. selina, a syn.), Armitage et al. 2011, Wiggins 1998
Phryganeidae	Banksiola dossuaria (Say, 1828)					1	1	1				1		1	5	CT, KY, MA, ME, MI, MN, NB, NC, NF, NH, NC, NJ, NS, NY, OH, ON, PA, QC, SC, VA, VT, WI, WV	18	23	Floyd et al. 2012, Hilsenhoff 1995, Houghton et al. 2018, Houghton 2012, Armitage et al. 2011, Wiggins 1998
Phryganeidae	Banksiola smithi (Banks, 1844)						1	1						1	3	MA, ME, MI, MN, NB, NF, NH, NJ, NY, ON, QC, VT, WI	9	13	Houghton et al. 2018, Houghton 2012, Hilsenhoff 1995, Wiggins 1998
Phryganeidae	Beothukus complicatus (Banks, 1924)						1	1						1	3	AB, MI, MN, NF, ON, QC, WI	3	7	Houghton et al. 2018, Houghton 2012, Hilsenhoff et al. 1972 (as Fabria complicata), Hilsenhoff 1995, Wiggins 1998
Phryganeidae	Fabria inornata (Banks, 1907)	1	1	1			1	1			1	1		1	8	AB, IA, IL, IN, MB, MI, MN, NE, NT, OH, ON, QC, WI, WV	9	14	Wiggins 1998, Houghton et al. 2018, Houghton 2012, Blinn et al. 2009, Ross 1944, Armitage et al. 2011, Hilsenhoff 1981
Phryganeidae	Hagenella canadensis (Banks, 1907)						1	1						1	3	ME, MI, MN, NB, NH, NS, NY, ON, QC, VT, WI	7	11	Hilsenhoff et al. 1972, Houghton et al. 2018, Houghton 2012, Wiggins 1998
Phryganeidae	Oligostomis ocelligera (Walker, 1852)			1		1	1	1						1	5	CT, DE, IN, KY, MA, ME, MI, MN, NF, NH, NJ, NS, NY, ON, PA, QC, TN, VA, WI, WV	16	20	Floyd et al. 2012, Hilsenhoff 1995, Houghton et al. 2018, Houghton 2012, Wiggins 1998
Phryganeidae	Oligostomis pardalis (Walker, 1852)											1		1	2	CT, LB, MA, ME, NC, NH, NS, NY, OH, ON, PA, QC, TN, VA, WI, WV	12	16	Armitage et al. 2011, Wiggins 1998
Phryganeidae	Phryganea cinerea Walker, 1852	1	1	1		1	1	1		1	1	1	1	1	11	AB, AK, BC, CA, CO, CT, IA, ID, IL, IN, KY, MA, MB, ME, MI MN, MT, NB, ND, NE, NF, NH, NS, NT, NY, OH, ON, OR, PA, PE, QC, SD, SK, UT, WA, WI, WV, YT	26	37	Blinn et al. 2009, Floyd et al. 2012, Harris et al. 1980, Wiggins 1998, Hilsenhoff et al. 1972, Hilsenhoff 1995, New state record, Houghton et al. 2018, Houghton 2012, Ross 1944, Waltz & McCafferty, DeWalt et al. 2016, Armitage et al. 2011
Phryganeidae	Phryganea sayi Milne, 1931	1	1	1	1	1	1	1	1	1		1		1	11	AL, AR, CT, DC, DE, IA, IL, IN, KS, KY, MA, MD, ME, MI, MN, MO, NC, ND, NJ, NY, OH, ON, PA, QC, RI, SC, SK, TN, TX, VA, WI, WV	28	32	Blinn et al. 2009, Floyd et al. 2012, Harris et al. 1980, Mathis & Bowles 1992, Hamilton & Schuster 1980, Hilsenhoff 1995, New state record, Houghton et al. 2018, Houghton 2012, Ross 1944, Waltz & McCafferty 1983, Armitage et al. 2011, Wiggins 1998
Phryganeidae	Ptilostomis angustipennis (Hagen, 1873)		1	1			1	1		1				1	6	CT, DE, IL, IN, MA, MB, ME, MI, MN, NB, ND, NH, NJ, NS, NY, ON, QC, WI	13	18	Hagen 1973, Harris 1978, Houghton 2012, Houghton et al. 2018, Waltz & McCafferty 1983, Wiggins 1998, INHS Ins. Coll. (IL)
Phryganeidae	Ptilostomis ocellifera (Walker, 1852)	1	1	1		1	1	1	1	1		1	1	1	11	AK, AL, AR, BC, CA, CT, DC, DE, FL, GA, IA, ID, IL, IN, KY, LA, MA, MB, MD, ME, MI, MN, MO, MS, NB, NC, ND, NF, NH, NJ, NS, NT, NY, OH, OK, ON, OR, PA, QC, SC, SD, TN, TX, VA, VT, WA, WI, WV	39	48	Floyd et al. 2012, Ruiter 1996, Harris et al. 1980, Mathis & Bowles 1992, Hilsenhoff et al. 1972, Hilsenhoff 1995, Houghton et al. 2018, Houghton 2012, Blinn et al. 2009, Ross 1944, Waltz & McCafferty 1983, Armitage et al. 2011, Wiggins 1998
Phryganeidae	Ptilostomis postica (Walker, 1852)		1	1		1	1		1			1		1	7	AL, AR, CT, DC, DE, FL, GA, IL, IN, KY, LA, MA, MB, MD, ME, MI, MO, MS, NC, NH, NJ, NS, NY, OH, OK, ON, PA, QC, RI, SC, TN, TX, VA, WI, WV	30	35	Flannagan & Flannagan 1982, Floyd et al. 2012, Moulton & Stewart 1996, Houghton et al. 2018, Ross 1944, Waltz & McCafferty 1983, DeWalt et al. 2016, Armitage et al. 2011, Hilsenhoff 1995, Wiggins 1998
Phryganeidae	Ptilostomis semifasciata (Say, 1828)	1	1	1	1	1	1	1		1	1	1	1	1	12	AB, BC, CO, CT, DC, GA, IA, IL, IN, KS, KY, MA, MB, MD, ME, MI, MN, MT, ND, NE, NF, NH, NJ, NS, NT, NY, OH, ON, PA, QC, SD, SK, TX, VA, WI, WV, WY, YT	28	38	Flannagan & Flannagan 1982, Floyd et al. 2012, Ross 1944, Harris et al. 1980, Wiggins 1998, Hilsenhoff et al. 1972, Hilsenhoff 1995, Houghton et al. 2018, Houghton 2012, Blinn et al. 2009, Ross 1944, Waltz & McCafferty 1983, Harris et al. 2000a, Armitage et al. 2011, Wiggins 1998
Polycentropodidae	Cernotina calcea Ross, 1938		1	1	1	1			1						5	AL, AR, FL, IL, IN, KS, KY, LA, MO, MS, NC, OK, TN, TX, VA	15	15	Hamilton & Schuster 1980, Ross 1938, Ross 1944, DeWalt et al. 2016,
Polycentropodidae	Cernotina ohio Ross, 1939											1			1	OH	1	1	Ross 1939, Armitage et al. 2011
Polycentropodidae	Cernotina pallida (Banks, 1904)						1	1							2	DC, MD, MI, NH, OH, ON, VA	5	6	Houghton 2020, Armitage & Hamilton 1990, Armitage et al. 2011
Polycentropodidae	Cernotina spicata Ross, 1938		1	1	1	1	1		1			1		1	8	AL, AR, CT, DE, FL, GA, IL, IN, KS, KY, LA, MA, ME, MI, MN, MO, MS, NC, OK, ON, SC, TN, TX, VA, WI	23	25	Floyd et al. 2012, Ferro & Sites 2007, Hamilton & Schuster 1980, New state record (MN, WI), Houghton et al. 2018, INHS Coll. (IL), Nimmo 1986, Waltz & McCafferty 1983, Nimmo 1986
Polycentropodidae	Cyrnellus fraternus (Banks, 1905)	1	1	1	1	1	1	1	1		1	1		1	11	AL, AR, CO, DE, FL, GA, IA, IL, IN, KS, KY, LA, MD, ME, MI, MN, MO, MS, NC, NE, NY, OH, OK, PA, SC, TN, TX, VA, WI, WV	30	30	Floyd et al. 2012, Ross 1944, Nimmo 1986, Hamilton & Schuster 1980, Longridge & Hilsenhoff 1973, New state record, Houghton et al. 2018, Houghton 2012, Zuellig et al. 2012, Armitage et al. 2011,
Polycentropodidae	Holocentropus chellus (Denning, 1964)									1					1	ND	1	1	Denning 1964, Armitage & Hamilton 1990
Polycentropodidae	Holocentropus flavus Banks, 1908	1	1	1			1	1		1	1	1	1	1	10	AB, AK, BC, CA, IA, IL, IN, MA, MB, ME, MI, MN, MT, ND, NE, NF, NH, NT, NV, NY, OH, OK, ON, PA, PE, QC, SD, SK, TN, TX, WA, WI, YT	24	33	Blinn et al. 2009, Nimmo 1986, Ross 1944, Harris et al. 1980, Armitage & Hamilton 1990, Hilsenhoff et al. 1972 (as Polycentropus flavus), Hilsenhoff 1995 (as P. flavus), Houghton et al. 2018, Houghton 2012, Waltz & McCafferty 1983, Armitage et al. 2011
Polycentropodidae	Holocentropus glacialis Ross, 1938		1	1			1	1						1	5	IL, IN, MI, MN, QC, VT, WI	6	7	Houghton 2020, Houghton 2012, Hilsenhoff 1995 (as Polycentropus glacialis), Ross 1938, Waltz & McCafferty 1983
Polycentropodidae	Holocentropus interruptus Banks, 1914		1	1			1	1		1	1	1		1	8	AB, AL, BC, CO, CT, DE, FL, IL, IN, MA, MB, ME, MI, MN, NC, ND, NF, NH, NS, NT, NY, OH, ON, PA, QC, SK, TN, VA, VT, WA, WI	22	31	Nimmo 1986, Harris et al. 1980, Armitage & Hamilton 1990, Harris et al. 2000a, Hilsenhoff et al. 1972 (as Polycentropus interruptus), Hilsenhoff 1995 (as P. interruptus), Houghton et al. 2018, Houghton 2012, Ross 1944, Waltz & McCafferty 1983, Armitage et al. 2011
Polycentropodidae	Holocentropus melanae Ross 1938						1	1						1	3	MI, MN, NH, NS, WI	4	5	New state record (WI), Houghton et al. 2018, Houghton 2012, INHS Coll. (WI)
Polycentropodidae	Holocentropus milaca (Etnier, 1968)						1	1							2	MI, MN	2	2	Houghton et al. 2018, Houghton 2012
Polycentropodidae	Holocentropus picicornis (Stephens, 1836)						1	1		1					3	AB, MB, MI, MN, ND, NH, NT, SK	4	8	Houghton et al. 2018, Houghton 2012, INHS Coll. (ND, 2 vials, pulling to confirm)
Polycentropodidae	Neureclipsis bimaculata (Linnaeus, 1758)		1				1	1		1		1	1	1	7	AB, AK, BC, IL, LB, MB, ME, MI, MN, MT, ND, NF, NH, NS, NT, NY, OH, ON, PA, QC, SD, SK, WI, YT	13	24	Wiggins 1977, Nimmo 1986, Harris et al. 1980, Armitage & Hamilton 1990, Hilsenhoff et al. 1972 (as N. bimaculatus), Hilsenhoff 1995, Houghton et al. 2018, Houghton 2012, Ross 1944, Armitage et al. 2011
Polycentropodidae	Neureclipsis crepuscularis (Walker, 1852)	1	1	1	1	1	1	1	1			1		1	10	AB, AL, AR, CT, DC, DE, FL, GA, IA, IL, IN, KS, KY, LA, LB, MA, MB, MD, ME, MI, MN, MO, MS, MT, NB, NC, NF, NH, NS, NY, OH, OK, ON, PA, QC, SC, SK, TN, TX, VA, VT, WI, WV, WY	34	44	Floyd et al. 2012, Ross 1944, Hamilton & Schuster 1980, Hilsenhoff et al. 1972, Hilsenhoff 1995, Houghton et al. 2018, Houghton 2012, DeWalt et al. 2016, Armitage et al. 2011
Polycentropodidae	Neureclipsis piersoni Frazer & Harris, 1991		1	1		1	1							1	5	AL, AR, GA, IL, IN, KY, MI, TN, WI	9	9	Floyd et al. 2012, New state record (IL, WI), Houghton et al. 2018, INHS Coll. (IN, MI)
Polycentropodidae	Neureclipsis valida (Walker, 1852)					1	1							1	3	MB, MI, MN, NJ, NY, ON, QC, SK, WI	5	9	Houghton et al. 2018, Houghton 2012
Polycentropodidae	Nyctiophylax affinis (Banks, 1897)	1	1	1	1	1	1	1	1	1		1	1	1	12	AB, AL, AR, BC, CT, DE, FL, GA, IA, IL, IN, KS, KY, LA, MA, MB, ME, MI, MN, MO, MS, MT, NB, NC, ND, NF, NH, NJ, NS, NY, OH, OK, ON, OR, PA, QC, SC, SD, SK, TN, TX, VA, VT, WA, WI, WV, WY	38	47	Armitage et al. 2011, Blinn et al. 2009, Floyd et al. 2012, Morse 1972, Harris et al. 1980, Morse 1972, Hamilton & Schuster 1980, Hilsenhoff 1995 (as Paranyctiophylax affinis), Houghton et al. 2018, Houghton 2012,
Polycentropodidae	Nyctiophylax banksi Morse, 1972					1		1							2	AL, CT, KY, MA, ME, MN, MS, NS, NY, ON, PA, QC, SC, TN, VA	12	15	Floyd et al. 2012, Houghton 2012
Polycentropodidae	Nyctiophylax celta Denning, 1948		1			1		1						1	4	AL, AR, CT, FL, GA, IL, KY, MD, ME, MN, MS, NY, ON, PA, QC, SC, TN, TX, VA, WI, WV	19	21	Floyd et al. 2012, Hilsenhoff 1995 (as Paranyctiophylax celta), Houghton 2012, Morse 1972,
Polycentropodidae	Nyctiophylax moestus Banks, 1911		1	1		1	1	1	1			1	1	1	9	AK, BC, CT, DE, FL, KY, IL, IN, MA, ME, MI, MN, MO, MT, NB, NC, NH, NJ, NS, NY, OH, OK, ON, OR, PA, QC, SC, SK, TN, VA, WI, WV	26	32	Floyd et al. 2012, Ferro & Sites 2007, Hilsenhoff 1995 (as Paranyctiophylax moestus), New state record (SD?), Houghton et al. 2018, Houghton 2012
Polycentropodidae	Nyctiophylax serratus Lago & Harris, 1985		1			1	1								3	AL, AR, FL, KY, IL, MO, MS, OK, TN, TX, VA	11	11	Floyd et al. 2012, Moulton & Stewart 1996, Houghton et al. 2018, INHS Coll. (IL)
Polycentropodidae	Nyctiophylax uncus Ross, 1944					1								1	2	KY, MA, ME, MI, NH, NS, NY, ON, PA, QC, TN, WI, WV	10	13	Floyd et al. 2012, Hilsenhoff 1995
Polycentropodidae	Plectrocnemia albipuncta Banks, 1930						1	1						1	3	AB, MA, ME, MI, MN, NH, NS, NY, ON, QC, WI	8	11	New state record (WI), Houghton et al. 2018, Houghton 2012
Polycentropodidae	Plectrocnemia aureola Banks, 1930						1	1		1		1		1	5	AB, BC, CO, ID, MA, MB, ME, MI, MN, ND, NF, NH, NS, NY, OH, ON, QC, SK, WI, YT	11	20	Nimmo 1986, Harris et al. 1980, Armitage & Hamilton 1990, New state record (WI), Houghton et al. 2018, Houghton 2012, Armitage et al. 2011, INHS Coll. (WI)
Polycentropodidae	Plectrocnemia cinerea (Hagen, 1861)	1	1	1	1	1	1	1	1	1	1	1	1	1	13	AB, AK, AL, AR, BC, CO, CT, DC, DE, FL, IA, ID, IL, IN, KS, KY, LA, MA, MB, MD, ME, MI, MN, MO, MS, MT, NB, NC, ND, NE, NF, NH, NJ, NS, NT, NY, OH, OK, ON, OR, PA, QC, SC, SD, SK, TN, TX, UT, VA, VT, WA, WI, WV	42	53	Blinn et al. 2009, Floyd et al. 2012, Ross 1944, Harris et al. 2000a, Hamilton & Schuster 1980, Hilsenhoff et al. 1972 (as Polycentropus cinerus), Hilsenhoff 1995 (as P. cinerus), Houghton et al. 2018, Houghton 2012, Armitage et al. 2011, DeWalt et al. 2016, Armitage et al. 2011
Polycentropodidae	Plectrocnemia clinei Milne, 1936			1			1	1				1		1	5	AL, CT, DE, FL, IN, MA, MD, MI, MN, MS, NB, NC, NF, NH, NS, NY, OH, ON, PA, VA, WI, WV	18	22	New state record (WI), Houghton et al. 2018, Houghton 2012, DeWalt et al. 2016, Armitage et al. 2011
Polycentropodidae	Plectrocnemia crassicornis (Walker, 1852)		1	1	1	1	1	1	1			1	1	1	10	AL, AR, CT, DC, DE, FL, GA, ID, IL, IN, KS, KY, LA, MA, MB, ME, MI, MN, MO, MS, MT, NC, NH, NS, NY, OH, OK, ON, OR, PA, QC, RI, SD, SK, TN, TX, VA, WI	32	38	Floyd et al. 2012, Ross 1944, Moulton & Stewart 1996, Hamilton & Schuster 1980, Longridge & Hilsenhoff 1973 as Polycentropus crassicornis, New state record, Houghton et al. 2018, Houghton 2012, Waltz & McCafferty 1983, Armitage et al. 2011,
Polycentropodidae	Plectrocnemia harpi (Moulton & Stewart, 1993)								1						1	AR, MO, OK, TX, VA	5	5	Moulton & Stewart 1993
Polycentropodidae	Plectrocnemia icula (Ross, 1941)						1	1						1	3	AB, MA, ME, MI, MN, NB, NY, QC, VT, WI	7	10	New state record (WI), Houghton et al. 2018, Houghton 2012
Polycentropodidae	Plectrocnemia nascotia (Ross, 1941)		1	1	1	1	1					1		1	7	AL, DE, FL, GA, IN, KS, KY, MA, ME, MI, MN, NB, NC, NH, NS, NY, OH, OK, ON, PA, QC, SC, TX, VA, WI	21	25	Floyd et al. 2012, Hamilton & Schuster 1980, Ross 1941, Houghton et al. 2018, Waltz & McCafferty 1983, Armitage et al. 2011, Ross 1941
Polycentropodidae	Plectrocnemia remota (Banks, 1911)		1	1		1	1	1				1		1	7	AB, AK, BC, CT, DE, IL, IN, KY, MA, MB, ME, MI, MN, MT, NF, NH, NY, OH, ON, PA, QC, SK, VA, WA, WI, YT	18	26	Floyd et al. 2012, Hilsenhoff et al. 1972 (as Polycentropus remotus), Hilsenhoff 1995 (as P. remotus), Houghton et al. 2018 Houghton 2012, Ross 1944, Armitage et al. 2011
Polycentropodidae	Plectrocnemia sabulosa (Leonard & Leonard, 1949)						1								1	MI	1	1	Houghton 2020
Polycentropodidae	Plectrocnemia smithae (Denning, 1949)											1			1	AB, BC, MB, NF, NH, NT, OH, ON, QC, YT	3	10	Armitage et al. 2011
Polycentropodidae	Plectrocnemia weedi (Blickle & Morse, 1955)						1	1						1	3	AB, BC, LB, MI, MN, ME, MN, NB, NF, NH, NS, NY, ON, QC, WI, YT	7	16	Hilsenhoff et al. 1972, Monson 1997, Houghton et al. 2018, Houghton 2012
Polycentropodidae	Polycentropus barri Ross & Yamamoto, 1965					1									1	AL, KY, NC, PA, TN	5	5	Floyd et al. 2012
Polycentropodidae	Polycentropus blicklei Ross & Yamamoto, 1965					1						1			2	AL, DE, FL, GA, KY, MD, ME, MS, NB, NC, NF, NH, NJ, NS, NY, OH, ON, PA, QC, RI SC, TN, VA	18	22	Floyd et al. 2012, Armitage et al. 2011
Polycentropodidae	Polycentropus carolinensis Banks, 1905					1						1			2	KY, NC, NH, OH, ON, PA, QC, TN, VA, VT	8	10	Floyd et al. 2012, Armitage et al. 2011
Polycentropodidae	Polycentropus centralis Banks, 1914	1	1	1	1	1	1	1	1			1		1	10	AL, AR, IA, IL, IN, KS, KY, MI, MN, MO, MS, NF, NS, NY, OH, OK, ON, PA, TN TX, VA, WI, WV	20	22	Floyd et al. 2012, Ross 1944, Hamilton & Schuster 1980, Hilsenhoff 1995, Houghton et al. 2018, Houghton 2012, Waltz & McCafferty 1983, Floyd & Schuster 1990, Bowles 2020, Armitage et al. 2011, Iowa Hygenic Lab (IA)
Polycentropodidae	Polycentropus chelatus Ross & Yamamoto, 1965			1		1			1						3	AL, IN, KY, TN	4	4	Floyd et al. 2012, Mathis & Bowles 1992, Waltz & McCafferty 1983
Polycentropodidae	Polycentropus colei Ross, 1941					1									1	KY, NC, PA, QC, TN, VA, WV	7	7	Floyd et al. 2012
Polycentropodidae	Polycentropus confusus Hagen, 1861	1		1		1	1	1	1			1		1	8	AB, AL, AR, CT, DC, DE, GA, IA, IN, KY, MA, ME, MI, MN, MO, MS, NB, NC, NF, NH, NJ, NY, OH, OK, ON, PA, QC, SC, TN, VA, WI, WV	26	32	Floyd et al. 2012, Ross 1944, Hilsenhoff et al. 1972, Hilsenhoff 1995, Houghton et al. 2018 Houghton 2012, Armitage et al. 2011, DeWalt et al. 2016, Iowa Hygenic Lab (IA)
Polycentropodidae	Polycentropus elarus Ross, 1944			1		1						1			3	AL, GA, IN, KY, MA, NC, NH, NY, OH, ON, PA, QC, TN VA, WV	13	14	Floyd et al. 2012, Waltz & McCafferty 1983, Armitage et al. 2011
Polycentropodidae	Polycentropus maculatus Banks, 1908					1						1			2	CT, KY, MA, ME, NC, NF, NH, NS, NY, OH, ON, PA, QC, SC, TN, VA, VT, WV	14	18	Floyd et al. 2012, Armitage et al. 2011
Polycentropodidae	Polycentropus neiswanderi Ross, 1947					1						1			2	KY, OH	2	2	Floyd et al. 2012, Armitage et al. 2011
Polycentropodidae	Polycentropus pentus Ross, 1941		1			1	1	1				1		1	6	AL, CT, IL, KY, MB, ME, MI, MN, NF, NH, NJ, NS, NY, OH, ON, PA, QC, TN, VA, WT, WI, WV, WY	19	23	Floyd et al. 2012, Hilsenhoff et al. 1972, Hilsenhoff 1995, Houghton et al. 2018, Houghton 2012, Armitage et al. 2011,
Polycentropodidae	Polycentropus pixi Ross, 1944											1			1	MA, NH, NY, OH, PA, VA, VT	7	7	Armitage et al. 2011
Polycentropodidae	Polycentropus rickeri Yamamoto, 1966					1									1	AL, KY, NC, PA, TN, VA, WV	7	7	Floyd et al. 2012
Polycentropodidae	Polycentropus timesis (Denning, 1948)						1								1	MA, MI, NH	3	3	Houghton et al. 2018
Psychomyiidae	Lype diversa (Banks, 1914)		1	1		1	1	1	1			1		1	8	AB, AL, AR, CT, DE, FL, GA, IL, IN, KY, LA, MA, ME, MI, MN, MO, MS, MS, NB, NC, NH, NJ, NY, OH, ON, PA, PE, QC, SC, TN, TX, VA, VT, WI, WV	30	35	Floyd et al. 2012, Mathis & Bowles 1992, Hilsenhoff et al. 1972, Hilsenhoff 1995, Houghton et al. 2018, Houghton 2012, Ross 1944, Waltz & McCafferty 1983, Armitage et al. 2011
Psychomyiidae	Paduniella nearctica Flint, 1967								1						1	AR, MO	2	2	Mathis & Bowles 1992
Psychomyiidae	Psychomyia flavida Hagen, 1861	1	1	1	1	1	1	1	1	1		1	1	1	12	AB, AL, AR, AZ, BC, CA, CO, CT, DC, DE, FL, IA, ID, IL, IN, KS, KY, MA, MB, MD, ME, MI, MN, MO, MT, NB, NC, ND, NH, NJ, NS, NY, OH, OK, ON, OR, PA, QC, SC, SK, TN, UT, VA, VT, WA, WI, WV, WY	39	48	Floyd et al. 2012, Zhou et al. 2011, Harris et al. 1980, Armitage & Hamilton 1990, Ross 1944, Hamilton & Schuster 1980, Hilsenhoff 1995, New state record (IA), Houghton et al. 2018, Houghton 2012, Ross 1944, DeWalt et al. 2016, Armitage et al. 2011, Zhou et al. 2011
Rhyacophilidae	Rhyacophila angelita Banks, 1911						1	1							2	AB, AZ, BC, CA, CO, ID, MB, MI, MN, MT, NH, NM, NT, NV, OR, QC, UT, WA, WY, YT	15	20	Houghton 2020, Houghton 2012
Rhyacophilidae	Rhyacophila appalachia Morse & Ross, 1971					1									1	KY, NC, SC, TN, VA	5	5	Floyd et al. 2012
Rhyacophilidae	Rhyacophila banksi Ross, 1944								1			1			2	AL, AR, MD, MO, NH, NY, OH, ON, PA, QC, TN, VA, VT, WV	12	14	Moulton & Stewart 1996, Bowles 2020, Armitage et al. 2011
Rhyacophilidae	Rhyacophila brunnea Banks, 1911						1						1	1	3	AB, BC, CA, CO, ID, LB, ME, MI, MT, NF, NH, NM, NT, NV, NY, ON, OR, PA, PE, QC, SD, UT, VT, WA, WI, WY, YT	19	27	Houghton et al. 2018, Smith 1968, Longridge & Hilsenhoff 1975
Rhyacophilidae	Rhyacophila carolina Banks, 1911					1			1			1			3	AL, CT, DE, FL, GA, KY, MA, ME, MO, MS, NB, NC, NF, NH, NJ, NY, OH, ON, PA, QC, SC, TN, VA, VT, WV	21	25	Floyd et al. 2012, Harris & Lawrence 1978, Armitage et al. 2011
Rhyacophilidae	Rhyacophila carpenteri Milne, 1936					1						1			2	KY, MA, NC, NF, NH, NY, OH, PA, QC, TN, VA, VT, WV	11	13	Floyd et al. 2012, Armitage et al. 2011
Rhyacophilidae	Rhyacophila fenestra Ross, 1938		1	1		1			1			1			5	AL, AR, IL, IN, KY, MO, OH, SC, TN	9	9	Floyd et al. 2012, Mathis & Bowles 1992, Ross 1938, Waltz & McCafferty 1983, Armitage et al. 2011
Rhyacophilidae	Rhyacophila fuscula (Walker, 1852)		1			1	1	1						1	5	AL, CT, DE, GA, IL, KY, LB, MA, ME, MI, MN, NB, NC, NF, NH, NJ, NS, NY, ON, PA, QC, SC, TN, VA, VT, WI, WV, WY	22	28	Floyd et al. 2012, Hilsenhoff et al. 1972, Hilsenhoff 1995, Houghton et al. 2018, Houghton 2012
Rhyacophilidae	Rhyacophila glaberrima Ulmer, 1907		1	1		1	1		1			1			6	AL, AR, CT, GA, IL, IN, KY, MA, ME, MI, MO, MS, NC, NH, NY, NS, OH, PA, QC, SC, TN, VA, VT, WV	22	24	Floyd et al. 2012, Mathis & Bowles 1992, Houghton et al. 2018, Ross 1944, Waltz & McCafferty 1983, Armitage et al. 2011
Rhyacophilidae	Rhyacophila invaria (Walker, 1852)					1								1	2	CT, DE, KY, MA, MD, ME, NB, NC, NF, NH, NS, NY, ON, PA, QC, VA, VT, WI, WV	14	19	Floyd et al. 2012, Prather et al. 1997
Rhyacophilidae	Rhyacophila kiamichi Ross, 1944								1						1	AR, MO, OK	3	3	Moulton & Stewart 1996, Ferro & Sites 2007
Rhyacophilidae	Rhyacophila ledra Ross, 1939		1	1		1	1		1			1			6	AL, DE, GA, IL, IN, KY, MI, MO, MS, NC, OH, PA, SC, TN, VA, WV	16	16	Floyd et al. 2012, Bowles 2020, Houghton et al. 2018, Ross 1944, Waltz & McCafferty 1983, Armitage et al. 2011
Rhyacophilidae	Rhyacophila lobifera Betten, 1934		1	1	1	1	1		1			1		1	8	AR, IL, IN, KS, KY, MI, MO, OH, OK, ON, PA, TN, WI, WV	13	14	Floyd et al. 2012, Moulton & Stewart 1996, Hamilton & Schuster 1979, Hilsenhoff 1995, Houghton et al. 2018, Ross 1944, Waltz & McCafferty 1983, Armitage et al. 2011
Rhyacophilidae	Rhyacophila mainensis Banks, 1911						1								1	MA, ME, MI, NB, NF, NH, NJ, NY, ON, PA, QC, VA, VT, WV	11	14	Houghton et al. 2018
Rhyacophilidae	Rhyacophila manistee Ross, 1939						1								1	CT, ME, MI, NH, NY, ON, PA, VA	8	8	Ross 1938, Houghton et al. 2018
Rhyacophilidae	Rhyacophila minora Banks, 1924					1						1			2	AL, CT, KY, MA, ME, NC, NF, NH, NS, NY, OH, ON, PA, QC, SC, TN, VA, VT, WV	15	19	Floyd et al. 2012, Armitage et al. 2011
Rhyacophilidae	Rhyacophila nigrita Banks, 1907					1									1	AL, GA, KY, MA, ME, NC, NF, NH, NJ, NY, ON, PA, QC, SC, TN, VA, VT, WV	15	18	Floyd et al. 2012
Rhyacophilidae	Rhyacophila otica Etnier & Way, 1973					1									1	KY, PA, TN, WV	4	4	Floyd et al. 2012
Rhyacophilidae	Rhyacophila parantra Ross, 1948			1		1			1			1			4	IN, KY, MO, OH, QC, TN, VA, WV	7	8	Floyd et al. 2012, Ruiter 2000, Ross 1948, Armitage et al. 2011
Rhyacophilidae	Rhyacophila torva Hagen, 1861					1						1			2	AL, CT, DC, DE, KY, MA, ME, NC, NF, NH, NJ, NS, NY, OH, PA, QC, SC, TN, VA, WV, WY	17	21	Floyd et al. 2012, Armitage et al. 2011, Prather et al. 1997
Rhyacophilidae	Rhyacophila vao Milne, 1936												1		1	AB, AK, BC, CA, CO, ID, MB, MT, NV, OR, SD, SK, UT, WA, WY, YT	11	16	Ruiter 1996,
Rhyacophilidae	Rhyacophila vibox Milne, 1936	1	1	1		1	1	1				1		1	8	CT, IA, IL, IN, KY, MA, MI, MN, NC, NF, NH, NJ, NY, OH, ON, PA, QC, TN, VA, VT, WI, WV	18	22	Floyd et al. 2012, Hilsenhoff 1995, Houghton et al. 2018, Houghton 2012, Ross 1944, Waltz & McCafferty 1983, DeWalt & South 2015, Armitage et al. 2011, Iowa Hygenics Lab (IA)
Sericostomatidae	Agarodes disctinctus (Ulmer, 1905)						1	1						1	3	CT, GA, MA, ME, MI, MN, NH, NY, ON, QC, SC, TN, WI	11	13	Houghton et al. 2018, Houghton 2012, Hilsenhoff et al. 1972
Sericostomatidae	Agarodes stannardi (Ross, 1962)					1									1	AL, KY, MS, TN	4	4	Floyd et al. 2012
Sericostomatidae	Gumaga griseola (McLachlan, 1871)				1										1	AZ, CA, CO, KS, NM, OR, UT	7	7	Hamilton et al. 1983
Sericostomatidae	Neophylax acutus Vineyard & Wiggins, 1987					1									1	AL, KY, TN, VA	4	4	Floyd et al. 2012
Thremmatidae	Neophylax aniqua Ross, 1947					1									1	KY, ME, NB, NC, NF, NH, NJ, NS, NY, ON, PA, PE, QC, TN, VA, VT, WV	13	17	Floyd et al. 2012, Zhout et al. 2011
Thremmatidae	Neophylax ayanus Ross, 1938		1	1		1	1					1			5	IL, IN, KY, MI, NJ, OH, TN	7	7	Floyd et al. 2012, Ross 1938, Waltz & McCafferty 1983, Vineyard et al. 2005, Armitage et al. 2011, INHS Coll. (IL, IN, MI, OH)
Thremmatidae	Neophylax concinnus McLachlan, 1871	1	1	1		1	1	1	1			1		1	9	AL, AR, CT, DE, FL, GA, IA, IL, IN, KY, MA, MD, ME, MI, MN, MO, MT, NC, NH, NJ, NY, OH, ON, PA, QC, RI, SC, TN, VA, VT, WI, WV, WY	31	33	Floyd et al. 2012, Harris et al. 1991, Hilsenhoff et al. 1972, Hilsenhoff 1995, Houghton et al. 2018, Houghton 2012, Blinn et al. 2009, Vineyard et al. 2005, Waltz & McCafferty 1983, Armitage et al. 2011
Thremmatidae	Neophylax consimilis Betten, 1934					1									1	GA, KY, MA, MD, ME, NC, NH, NS, NY, PA, QC, SC, TN VA, VT, WV	14	15	Floyd et al. 2012
Thremmatidae	Neophylax etnieri Vineyard & Wiggins, 1987					1									1	KY, TN, VA	3	3	Floyd et al. 2012
Thremmatidae	Neophylax fuscus Banks, 1903		1	1		1	1	1	1			1		1	8	AL, AR, CT, IL, IN, KY, MA, ME, MI, MN, MO, NB, NC, NH, NS, NY, OH, ON, PA, QC, TN, VA, VT, WI, WV	21	25	Floyd et al. 2012, Ross 1944, Hilsenhoff et al. 1972, Hilsenhoff 1995, Houghton et al. 2018, Houghton 2012, Waltz & McCafferty 1983, Armitage et al. 2011
Thremmatidae	Neophylax lewisae Etnier, 2006					1									1	KY, TN	2	2	Floyd et al. 2012
Thremmatidae	Neophylax mitchelli Carpenter, 1933					1									1	DE, GA, KY, MA, MD, ME, NB, NC, NF, NH, NS, NT, NY, ON, PA, QC, TN, VA, VT	13	19	Floyd et al. 2012
Thremmatidae	Neophylax oligius Ross, 1938						1	1				1		1	4	AL, CT, DE, GA, MA, MD, ME, MI, MN, MS, NC, NF, NH, NJ, NS, NY, OH, ON, PA, QC, SC, TN, VA, VT, WI, WV	22	26	Houghton et al. 2018, Houghton 2012, Hilsenhoff et al. 1972 (as N. ologius), Hilsenhoff 1995, Armitage et al. 2011
Thremmatidae	Neophylax wigginsi Sykora & Weaver, 1978					1						1			2	KY, OH, PA, TN, VA, WV	6	6	Floyd et al. 2012, Armitage et al. 2011
Thremmatidae	Oligophlebodes minutus (Banks, 1897)						1						1		2	AZ, CO, ID, MI, MT, NM, OR, SD, UT, WY, YT	10	11	Leonard & Leonard 1949
	States/Provinces	IA	IL	IN	KS	KY	MI	MN	MO	ND	NE	OH	SD	WI
	Trichoptera Species Richness	121	218	206	103	296	319	292	183	112	49	276	86	284
