# Supplementary material for: ﻿Checklist of the caddisflies (Insecta, Trichoptera) of the Upper Midwest region of the United States
Source: Zookeys. 2022 Jul 11;1111:287–300. doi: 10.3897/zookeys.1111.72345 (PMC9848955; doi:10.3897/zookeys.1111.72345)
Supplement: Supplementary material 2 — Collection data for the 131 new state species records [file zookeys-1111-287_article-72345__-s002.xlsx]

## Sheet: Sheet1
Supplemental Date File 2	Collecting data for new state caddisfly records
Data associated with Houghton et al. (2022) Checklist of the caddisflies (Insecta, Trichoptera) of the Upper Midwest region of the United States.
Institution Ownership	CatalogNumber	Genus	Species	Author, Date	Kingdom	Phylum	Class	Order	Family	Abundance	Country	State	County	Locality name	Latitude	Longitude	Collection date	Collector	Method	Preparation	Determined by	Life stage
University of Minnesota Insect Museum	UMSP000133049	Brachycentrus	fuliginosus	Walker, 1852	Animalia	Arthropoda	Insecta	Trichoptera	Brachycentidae	1	USA	Wisconsin	Polk	Saint Croix River at Saint Croix Falls, Interstate State Park	45.3992	-92.6492	1996-05-18	Roger Blahnik	Sweep netting	Pinned	Roger Blahnik	Adult male
University of Minnesota Insect Museum	UMSP000133050	Brachycentrus	fuliginosus	Walker, 1852	Animalia	Arthropoda	Insecta	Trichoptera	Brachycentidae	1	USA	Wisconsin	Polk	Saint Croix River at Saint Croix Falls, Interstate State Park	45.3992	-92.6492	1996-05-18	Roger Blahnik	Sweep netting	Pinned	Roger Blahnik	Adult male
University of Minnesota Insect Museum	UMSP000133051	Brachycentrus	fuliginosus	Walker, 1852	Animalia	Arthropoda	Insecta	Trichoptera	Brachycentidae	1	USA	Wisconsin	Polk	Saint Croix River at Saint Croix Falls, Interstate State Park	45.3992	-92.6492	1996-05-18	Roger Blahnik	Sweep netting	Pinned	Roger Blahnik	Adult male
University of Minnesota Insect Museum	UMSP000133052	Brachycentrus	fuliginosus	Walker, 1852	Animalia	Arthropoda	Insecta	Trichoptera	Brachycentidae	1	USA	Wisconsin	Polk	Saint Croix River at Saint Croix Falls, Interstate State Park	45.3992	-92.6492	1996-05-18	Roger Blahnik	Sweep netting	Pinned	Roger Blahnik	Adult male
University of Minnesota Insect Museum	UMSP000133053	Brachycentrus	fuliginosus	Walker, 1852	Animalia	Arthropoda	Insecta	Trichoptera	Brachycentidae	1	USA	Wisconsin	Polk	Saint Croix River at Saint Croix Falls, Interstate State Park	45.3992	-92.6492	1996-05-18	Roger Blahnik	Sweep netting	Pinned	Roger Blahnik	Adult male
University of Minnesota Insect Museum	UMSP000133054	Brachycentrus	fuliginosus	Walker, 1852	Animalia	Arthropoda	Insecta	Trichoptera	Brachycentidae	1	USA	Wisconsin	Polk	Saint Croix River at Saint Croix Falls, Interstate State Park	45.3992	-92.6492	1996-05-18	Roger Blahnik	Sweep netting	Pinned	Roger Blahnik	Adult male
University of Minnesota Insect Museum	UMSP000133055	Brachycentrus	fuliginosus	Walker, 1852	Animalia	Arthropoda	Insecta	Trichoptera	Brachycentidae	1	USA	Wisconsin	Polk	Saint Croix River at Saint Croix Falls, Interstate State Park	45.3992	-92.6492	1996-05-18	Roger Blahnik	Sweep netting	Pinned	Roger Blahnik	Adult male
UI State Hygienic Lab		Brachycentrus	lateralis	(Say, 1823)	Animalia	Arthropoda	Insecta	Trichoptera	Brachycentidae		USA	Iowa	Allamakee	French Creek, Churchtown	43.3837	-91.4059	2001-07-31	Todd Hubbard	larval collection	Ethanol	Guenter Schuster	Larvae
UI State Hygienic Lab		Brachycentrus	numerosus	(Say, 1823)	Animalia	Arthropoda	Insecta	Trichoptera	Brachycentidae		USA	Iowa	Fremont	Nishnabotna River	40.6017	-95.6456	2016-09-06	Todd Hubbard	larval collection	Ethanol	Todd Hubbard	Larvae
UI State Hygienic Lab		Brachycentrus	numerosus	(Say, 1823)	Animalia	Arthropoda	Insecta	Trichoptera	Brachycentidae		USA	Iowa	Lee	Skunk River	40.7533	-91.2758	2012-10-08	Todd Hubbard	larval collection	Ethanol	Todd Hubbard	Larvae
UI State Hygienic Lab		Brachycentrus	numerosus	(Say, 1823)	Animalia	Arthropoda	Insecta	Trichoptera	Brachycentidae		USA	Iowa	Henry	Skunk River	40.9689	-91.6571	2017-10-04	Todd Hubbard	larval collection	Ethanol	Todd Hubbard	Larvae
UI State Hygienic Lab		Brachycentrus	numerosus	(Say, 1823)	Animalia	Arthropoda	Insecta	Trichoptera	Brachycentidae		USA	Iowa	Mills	Keg Creek	41.1448	-95.7021	2001-08-02	Todd Hubbard	larval collection	Ethanol	Todd Hubbard	Larvae
UI State Hygienic Lab		Brachycentrus	numerosus	(Say, 1823)	Animalia	Arthropoda	Insecta	Trichoptera	Brachycentidae		USA	Iowa	Louisa	Iowa River	41.1845	-91.1816	2008-09-24	Todd Hubbard	larval collection	Ethanol	Todd Hubbard	Larvae
UI State Hygienic Lab		Brachycentrus	numerosus	(Say, 1823)	Animalia	Arthropoda	Insecta	Trichoptera	Brachycentidae		USA	Iowa	Washington	Crooked Creek	41.2032	-91.6217	2005-07-14	Todd Hubbard	larval collection	Ethanol	Todd Hubbard	Larvae
UI State Hygienic Lab		Brachycentrus	numerosus	(Say, 1823)	Animalia	Arthropoda	Insecta	Trichoptera	Brachycentidae		USA	Iowa	Keokuk	North Skunk River	41.2837	-92.2576	2019-08-28	Todd Hubbard	larval collection	Ethanol	Todd Hubbard	Larvae
UI State Hygienic Lab		Brachycentrus	numerosus	(Say, 1823)	Animalia	Arthropoda	Insecta	Trichoptera	Brachycentidae		USA	Iowa	Madison	Middle River	41.2959	-94.0761	2017-09-25	Todd Hubbard	larval collection	Ethanol	Todd Hubbard	Larvae
UI State Hygienic Lab		Brachycentrus	numerosus	(Say, 1823)	Animalia	Arthropoda	Insecta	Trichoptera	Brachycentidae		USA	Iowa	Pottawattamie	Keg Creek	41.3109	-95.6408	2012-08-13	Todd Hubbard	larval collection	Ethanol	Todd Hubbard	Larvae
UI State Hygienic Lab		Brachycentrus	numerosus	(Say, 1823)	Animalia	Arthropoda	Insecta	Trichoptera	Brachycentidae		USA	Iowa	Mahaska	North Skunk River	41.3722	-92.453	2002-08-14	Todd Hubbard	larval collection	Ethanol	Todd Hubbard	Larvae
UI State Hygienic Lab		Brachycentrus	numerosus	(Say, 1823)	Animalia	Arthropoda	Insecta	Trichoptera	Brachycentidae		USA	Iowa	Muscatine	Cedar River	41.4094	-91.2902	2018-08-27	Todd Hubbard	larval collection	Ethanol	Todd Hubbard	Larvae
UI State Hygienic Lab		Brachycentrus	numerosus	(Say, 1823)	Animalia	Arthropoda	Insecta	Trichoptera	Brachycentidae		USA	Iowa	Warren	North River	41.4578	-93.655	2017-08-10	Todd Hubbard	larval collection	Ethanol	Todd Hubbard	Larvae
UI State Hygienic Lab		Brachycentrus	numerosus	(Say, 1823)	Animalia	Arthropoda	Insecta	Trichoptera	Brachycentidae		USA	Iowa	Shelby	East Branch West Nishnabotna River	41.5222	-95.3044	2020-07-27	Todd Hubbard	larval collection	Ethanol	Todd Hubbard	Larvae
UI State Hygienic Lab		Brachycentrus	numerosus	(Say, 1823)	Animalia	Arthropoda	Insecta	Trichoptera	Brachycentidae		USA	Iowa	Dallas	Raccoon River	41.5343	-93.9501	2011-09-01	Todd Hubbard	larval collection	Ethanol	Todd Hubbard	Larvae
UI State Hygienic Lab		Brachycentrus	numerosus	(Say, 1823)	Animalia	Arthropoda	Insecta	Trichoptera	Brachycentidae		USA	Iowa	Polk	Camp Creek	41.5478	-93.3393	2009-09-08	Todd Hubbard	larval collection	Ethanol	Todd Hubbard	Larvae
UI State Hygienic Lab		Brachycentrus	numerosus	(Say, 1823)	Animalia	Arthropoda	Insecta	Trichoptera	Brachycentidae		USA	Iowa	Johnson	Old Mans Creek	41.5512	-91.5462	2004-09-10	Todd Hubbard	larval collection	Ethanol	Todd Hubbard	Larvae
UI State Hygienic Lab		Brachycentrus	numerosus	(Say, 1823)	Animalia	Arthropoda	Insecta	Trichoptera	Brachycentidae		USA	Iowa	Harrison	Boyer River	41.5728	-95.8454	2018-08-13	Todd Hubbard	larval collection	Ethanol	Todd Hubbard	Larvae
UI State Hygienic Lab		Brachycentrus	numerosus	(Say, 1823)	Animalia	Arthropoda	Insecta	Trichoptera	Brachycentidae		USA	Iowa	Guthrie	South Raccoon River	41.5777	-94.3304	2012-07-25	Todd Hubbard	larval collection	Ethanol	Todd Hubbard	Larvae
UI State Hygienic Lab		Brachycentrus	numerosus	(Say, 1823)	Animalia	Arthropoda	Insecta	Trichoptera	Brachycentidae		USA	Iowa	Cedar	Sugar Creek	41.6127	-91.0709	2001-08-23	Todd Hubbard	larval collection	Ethanol	Todd Hubbard	Larvae
UI State Hygienic Lab		Brachycentrus	numerosus	(Say, 1823)	Animalia	Arthropoda	Insecta	Trichoptera	Brachycentidae		USA	Iowa	Jasper	North Skunk River	41.6494	-92.8251	2001-08-06	Todd Hubbard	larval collection	Ethanol	Todd Hubbard	Larvae
UI State Hygienic Lab		Brachycentrus	numerosus	(Say, 1823)	Animalia	Arthropoda	Insecta	Trichoptera	Brachycentidae		USA	Iowa	Scott	Lost Creek	41.7128	-90.4126	2012-08-09	Todd Hubbard	larval collection	Ethanol	Todd Hubbard	Larvae
UI State Hygienic Lab		Brachycentrus	numerosus	(Say, 1823)	Animalia	Arthropoda	Insecta	Trichoptera	Brachycentidae		USA	Iowa	Iowa	Big Bear Creek	41.7357	-92.2883	1999-09-20	Todd Hubbard	larval collection	Ethanol	Todd Hubbard	Larvae
UI State Hygienic Lab		Brachycentrus	numerosus	(Say, 1823)	Animalia	Arthropoda	Insecta	Trichoptera	Brachycentidae		USA	Iowa	Clinton	Silver Creek	41.8474	-90.5779	2012-07-17	Todd Hubbard	larval collection	Ethanol	Todd Hubbard	Larvae
UI State Hygienic Lab		Brachycentrus	numerosus	(Say, 1823)	Animalia	Arthropoda	Insecta	Trichoptera	Brachycentidae		USA	Iowa	Poweshiek	Walnut Creek	41.8525	-92.3343	2003-07-29	Todd Hubbard	larval collection	Ethanol	Todd Hubbard	Larvae
UI State Hygienic Lab		Brachycentrus	numerosus	(Say, 1823)	Animalia	Arthropoda	Insecta	Trichoptera	Brachycentidae		USA	Iowa	Tama	Richland Creek	41.8994	-92.4744	1999-09-22	Todd Hubbard	larval collection	Ethanol	Todd Hubbard	Larvae
UI State Hygienic Lab		Brachycentrus	numerosus	(Say, 1823)	Animalia	Arthropoda	Insecta	Trichoptera	Brachycentidae		USA	Iowa	Jones	Buffalo Creek	42.1081	-91.2996	2001-08-27	Todd Hubbard	larval collection	Ethanol	Todd Hubbard	Larvae
UI State Hygienic Lab		Brachycentrus	numerosus	(Say, 1823)	Animalia	Arthropoda	Insecta	Trichoptera	Brachycentidae		USA	Iowa	Marshall	Minerva Creek	42.144	-93.1596	2006-08-08	Todd Hubbard	larval collection	Ethanol	Todd Hubbard	Larvae
UI State Hygienic Lab		Brachycentrus	numerosus	(Say, 1823)	Animalia	Arthropoda	Insecta	Trichoptera	Brachycentidae		USA	Iowa	Jackson	Maquoketa River	42.1535	-90.8949	2003-09-25	Todd Hubbard	larval collection	Ethanol	Todd Hubbard	Larvae
UI State Hygienic Lab		Brachycentrus	numerosus	(Say, 1823)	Animalia	Arthropoda	Insecta	Trichoptera	Brachycentidae		USA	Iowa	Linn	Buffalo Creek	42.1754	-91.3854	2001-08-28	Todd Hubbard	larval collection	Ethanol	Todd Hubbard	Larvae
UI State Hygienic Lab		Brachycentrus	numerosus	(Say, 1823)	Animalia	Arthropoda	Insecta	Trichoptera	Brachycentidae		USA	Iowa	Story	South Skunk River	42.1821	-93.5849	1997-09-22	Todd Hubbard	larval collection	Ethanol	Todd Hubbard	Larvae
UI State Hygienic Lab		Brachycentrus	numerosus	(Say, 1823)	Animalia	Arthropoda	Insecta	Trichoptera	Brachycentidae		USA	Iowa	Benton	Pratt Creek	42.2362	-92.085	2000-09-05	Todd Hubbard	larval collection	Ethanol	Todd Hubbard	Larvae
UI State Hygienic Lab		Brachycentrus	numerosus	(Say, 1823)	Animalia	Arthropoda	Insecta	Trichoptera	Brachycentidae		USA	Iowa	Hamilton	South Skunk River	42.2388	-93.586	2003-09-16	Todd Hubbard	larval collection	Ethanol	Todd Hubbard	Larvae
UI State Hygienic Lab		Brachycentrus	numerosus	(Say, 1823)	Animalia	Arthropoda	Insecta	Trichoptera	Brachycentidae		USA	Iowa	Woodbury	Little Sioux River	42.2514	-95.9064	2012-10-03	Todd Hubbard	larval collection	Ethanol	Todd Hubbard	Larvae
UI State Hygienic Lab		Brachycentrus	numerosus	(Say, 1823)	Animalia	Arthropoda	Insecta	Trichoptera	Brachycentidae		USA	Iowa	Buchanan	Lime Creek	42.2979	-92.0178	2007-09-04	Todd Hubbard	larval collection	Ethanol	Todd Hubbard	Larvae
UI State Hygienic Lab		Brachycentrus	numerosus	(Say, 1823)	Animalia	Arthropoda	Insecta	Trichoptera	Brachycentidae		USA	Iowa	Hardin	Tipton Creek	42.3273	-93.1916	1999-08-02	Todd Hubbard	larval collection	Ethanol	Todd Hubbard	Larvae
UI State Hygienic Lab		Brachycentrus	numerosus	(Say, 1823)	Animalia	Arthropoda	Insecta	Trichoptera	Brachycentidae		USA	Iowa	Black Hawk	Elk Run Creek	42.4686	-92.2727	1999-10-05	Todd Hubbard	larval collection	Ethanol	Todd Hubbard	Larvae
UI State Hygienic Lab		Brachycentrus	numerosus	(Say, 1823)	Animalia	Arthropoda	Insecta	Trichoptera	Brachycentidae		USA	Iowa	Sac	North Raccoon River	42.4689	-95.0116	2012-07-31	Todd Hubbard	larval collection	Ethanol	Todd Hubbard	Larvae
UI State Hygienic Lab		Brachycentrus	numerosus	(Say, 1823)	Animalia	Arthropoda	Insecta	Trichoptera	Brachycentidae		USA	Iowa	Delaware	Maquoketa River	42.4716	-91.4498	2002-09-04	Todd Hubbard	larval collection	Ethanol	Todd Hubbard	Larvae
UI State Hygienic Lab		Brachycentrus	numerosus	(Say, 1823)	Animalia	Arthropoda	Insecta	Trichoptera	Brachycentidae		USA	Iowa	Dubuque	North Fork Maquoketa River	42.5029	-91.1244	2005-07-25	Todd Hubbard	larval collection	Ethanol	Todd Hubbard	Larvae
UI State Hygienic Lab		Brachycentrus	numerosus	(Say, 1823)	Animalia	Arthropoda	Insecta	Trichoptera	Brachycentidae		USA	Iowa	Webster	Lizard Creek	42.5413	-94.3451	2011-08-22	Todd Hubbard	larval collection	Ethanol	Todd Hubbard	Larvae
UI State Hygienic Lab		Brachycentrus	numerosus	(Say, 1823)	Animalia	Arthropoda	Insecta	Trichoptera	Brachycentidae		USA	Iowa	Grundy	South Beaver Creek	42.555	-92.8165	2001-08-13	Todd Hubbard	larval collection	Ethanol	Todd Hubbard	Larvae
UI State Hygienic Lab		Brachycentrus	numerosus	(Say, 1823)	Animalia	Arthropoda	Insecta	Trichoptera	Brachycentidae		USA	Iowa	Franklin	Beaver Creek	42.5718	-93.101	2005-08-15	Todd Hubbard	larval collection	Ethanol	Todd Hubbard	Larvae
UI State Hygienic Lab		Brachycentrus	numerosus	(Say, 1823)	Animalia	Arthropoda	Insecta	Trichoptera	Brachycentidae		USA	Iowa	Humboldt	West Fork Des Moines River	42.6746	-94.2073	2020-07-22	Todd Hubbard	larval collection	Ethanol	Todd Hubbard	Larvae
UI State Hygienic Lab		Brachycentrus	numerosus	(Say, 1823)	Animalia	Arthropoda	Insecta	Trichoptera	Brachycentidae		USA	Iowa	Butler	West Fork Cedar River	42.7136	-92.9125	1999-10-11	Todd Hubbard	larval collection	Ethanol	Todd Hubbard	Larvae
UI State Hygienic Lab		Brachycentrus	numerosus	(Say, 1823)	Animalia	Arthropoda	Insecta	Trichoptera	Brachycentidae		USA	Iowa	Clayton	Volga River	42.755	-91.3634	2006-07-11	Todd Hubbard	larval collection	Ethanol	Todd Hubbard	Larvae
UI State Hygienic Lab		Brachycentrus	numerosus	(Say, 1823)	Animalia	Arthropoda	Insecta	Trichoptera	Brachycentidae		USA	Iowa	Fayette	Volga River	42.8192	-91.8848	1995-09-20	Todd Hubbard	larval collection	Ethanol	Todd Hubbard	Larvae
UI State Hygienic Lab		Brachycentrus	numerosus	(Say, 1823)	Animalia	Arthropoda	Insecta	Trichoptera	Brachycentidae		USA	Iowa	Bremer	East Fork Wapsipinicon River	42.8451	-92.2331	1997-08-27	Todd Hubbard	larval collection	Ethanol	Todd Hubbard	Larvae
UI State Hygienic Lab		Brachycentrus	numerosus	(Say, 1823)	Animalia	Arthropoda	Insecta	Trichoptera	Brachycentidae		USA	Iowa	Cherokee	Little Sioux River	42.8557	-95.4633	2012-09-10	Todd Hubbard	larval collection	Ethanol	Todd Hubbard	Larvae
UI State Hygienic Lab		Brachycentrus	numerosus	(Say, 1823)	Animalia	Arthropoda	Insecta	Trichoptera	Brachycentidae		USA	Iowa	Wright	East Branch Iowa River	42.899	-93.6095	2012-07-23	Todd Hubbard	larval collection	Ethanol	Todd Hubbard	Larvae
UI State Hygienic Lab		Brachycentrus	numerosus	(Say, 1823)	Animalia	Arthropoda	Insecta	Trichoptera	Brachycentidae		USA	Iowa	Sioux	Rock River	43.0839	-96.4451	2020-10-08	Todd Hubbard	larval collection	Ethanol	Todd Hubbard	Larvae
UI State Hygienic Lab		Brachycentrus	numerosus	(Say, 1823)	Animalia	Arthropoda	Insecta	Trichoptera	Brachycentidae		USA	Iowa	Clay	Little Sioux River	43.1337	-95.1123	2012-08-14	Todd Hubbard	larval collection	Ethanol	Todd Hubbard	Larvae
UI State Hygienic Lab		Brachycentrus	numerosus	(Say, 1823)	Animalia	Arthropoda	Insecta	Trichoptera	Brachycentidae		USA	Iowa	Floyd	Little Cedar River	43.1523	-92.6439	1995-10-03	Todd Hubbard	larval collection	Ethanol	Todd Hubbard	Larvae
UI State Hygienic Lab		Brachycentrus	numerosus	(Say, 1823)	Animalia	Arthropoda	Insecta	Trichoptera	Brachycentidae		USA	Iowa	Cerro Gordo	Winnebago River	43.1929	-93.2105	2012-08-07	Todd Hubbard	larval collection	Ethanol	Todd Hubbard	Larvae
UI State Hygienic Lab		Brachycentrus	numerosus	(Say, 1823)	Animalia	Arthropoda	Insecta	Trichoptera	Brachycentidae		USA	Iowa	Chickasaw	Crane Creek	43.213	-92.2778	1994-09-07	Todd Hubbard	larval collection	Ethanol	Todd Hubbard	Larvae
UI State Hygienic Lab		Brachycentrus	numerosus	(Say, 1823)	Animalia	Arthropoda	Insecta	Trichoptera	Brachycentidae		USA	Iowa	Hancock	Winnebago River	43.2242	-93.564	2006-09-18	Todd Hubbard	larval collection	Ethanol	Todd Hubbard	Larvae
UI State Hygienic Lab		Brachycentrus	numerosus	(Say, 1823)	Animalia	Arthropoda	Insecta	Trichoptera	Brachycentidae		USA	Iowa	Howard	Crane Creek	43.2611	-92.3113	2017-09-12	Todd Hubbard	larval collection	Ethanol	Todd Hubbard	Larvae
UI State Hygienic Lab		Brachycentrus	numerosus	(Say, 1823)	Animalia	Arthropoda	Insecta	Trichoptera	Brachycentidae		USA	Iowa	Mitchell	Little Cedar River	43.2901	-92.6577	2005-08-17	Todd Hubbard	larval collection	Ethanol	Todd Hubbard	Larvae
UI State Hygienic Lab		Brachycentrus	numerosus	(Say, 1823)	Animalia	Arthropoda	Insecta	Trichoptera	Brachycentidae		USA	Iowa	Allamakee	Upper Iowa River	43.4215	-91.509	2000-10-19	Todd Hubbard	larval collection	Ethanol	Todd Hubbard	Larvae
UI State Hygienic Lab		Brachycentrus	numerosus	(Say, 1823)	Animalia	Arthropoda	Insecta	Trichoptera	Brachycentidae		USA	Iowa	Winnebago	Winnebago River	43.4338	-93.5961	2012-07-30	Todd Hubbard	larval collection	Ethanol	Todd Hubbard	Larvae
UI State Hygienic Lab		Brachycentrus	numerosus	(Say, 1823)	Animalia	Arthropoda	Insecta	Trichoptera	Brachycentidae		USA	Iowa	Winneshiek	Upper Iowa River	43.4366	-91.997	2017-10-02	Todd Hubbard	larval collection	Ethanol	Todd Hubbard	Larvae
Hillsdale College Insect Collection	HCIC152546	Agapetus	tomus	Ross, 1941	Animalia	Arthropoda	Insecta	Trichoptera	Glossosomatidae	20	USA	Wisconsin	Marathon	Johnson Creek, County Road X	44.7384	-89.6082	2015-07-18	Ed DeWalt	Ultraviolet light	Ethanol	David Houghton	Adult male
Hillsdale College Insect Collection	HCIC1910030	Agapetus	tomus	Ross, 1941	Animalia	Arthropoda	Insecta	Trichoptera	Glossosomatidae	2	USA	Wisconsin	Washburn	McKenzie Creek, Zehm Road, 15.9 miles west of Lapmson	45.9985	-92.0203	2016-06-26	Ed DeWalt	Ultraviolet light	Ethanol	David Houghton	Adult male
Hillsdale College Insect Collection	HCIC1800365	Agapetus	tomus	Ross, 1941	Animalia	Arthropoda	Insecta	Trichoptera	Glossosomatidae	43	USA	Wisconsin	Washburn	Stuntz Creek, Bramer Road, 11.8 km northwest of Lampson	46.0045	-91.9651	2016-06-26	Ed DeWalt	Ultraviolet light	Ethanol	David Houghton	Adult male
Hillsdale College Insect Collection	HCIC150210	Agapetus	tomus	Ross, 1941	Animalia	Arthropoda	Insecta	Trichoptera	Glossosomatidae	1	USA	Wisconsin	Shawano	Kroenke Creek, Hickory Road	44.8061	-88.7117	2015-06-29	Houghton et al.	Ultraviolet light	Ethanol	David Houghton	Adult male
Hillsdale College Insect Collection	HCIC2000463	Agapetus	tomus	Ross, 1941	Animalia	Arthropoda	Insecta	Trichoptera	Glossosomatidae	4	USA	Wisconsin	Lincoln	Spirit River, County Road Yy	45.4183	-90.0452	2019-07-10	Houghton et al.	Ultraviolet light	Ethanol	David Houghton	Adult male
Hillsdale College Insect Collection	HCIC2100120	Agapetus	tomus	Ross, 1941	Animalia	Arthropoda	Insecta	Trichoptera	Glossosomatidae	7	USA	Wisconsin	Lincoln	Squaw Creek, confluence with Spirit River, Spirit Falls Ave.	45.456	-89.9738	2019-07-10	Houghton et al.	Ultraviolet light	Ethanol	David Houghton	Adult male
Hillsdale College Insect Collection	HCIC2000733	Agapetus	tomus	Ross, 1941	Animalia	Arthropoda	Insecta	Trichoptera	Glossosomatidae	6	USA	Wisconsin	Ashland	Black Creek, County Road Gg	46.0529	-90.8505	2019-07-08	Houghton et al.	Ultraviolet light	Ethanol	David Houghton	Adult male
Hillsdale College Insect Collection	HCIC2000686	Agapetus	tomus	Ross, 1941	Animalia	Arthropoda	Insecta	Trichoptera	Glossosomatidae	10	USA	Wisconsin	Ashland	Moose River, County Road Gg	46.071	-90.8612	2019-07-08	Houghton et al.	Ultraviolet light	Ethanol	David Houghton	Adult male
University of Minnesota Insect Museum	UMSP000122862	Glossosoma	parvulum	Banks, 1904	Animalia	Arthropoda	Insecta	Trichoptera	Glossosomatidae	1	USA	South Dakota	Lawrence	Black Hills National Forest, Little Spearfish Cr., 1.5 mi SW Savoy	44.3464	-107.448	2006-08-03	Holzenthal et al.	Ultraviolet light	Pinned	Roger Blahnik	Adult male
UI State Hygienic Lab		Protoptila	erotica	Ross, 1938	Animalia	Arthropoda	Insecta	Trichoptera	Glossosomatidae		USA	Iowa	Allamakee	Upper Iowa River, Hanover (INHF property)	43.3811	-91.6009	2007-07-21	Mike Birmingham	Ultraviolet light	Ethanol	Dave Ruiter	Adult female
UI State Hygienic Lab		Helicopsyche	borealis	Hagen, 1861)	Animalia	Arthropoda	Insecta	Trichoptera	Helicopsychidae		USA	Iowa	Lee	Lick Creek, Shimek State Forest	40.6072	-91.6827	2003-07-14	Todd Hubbard	larval collection	Ethanol	Todd Hubbard	Larvae
UI State Hygienic Lab		Helicopsyche	borealis	Hagen, 1861)	Animalia	Arthropoda	Insecta	Trichoptera	Helicopsychidae		USA	Iowa	Taylor	Honey Creek, Bedford	40.6704	-94.6509	2018-07-23	Todd Hubbard	larval collection	Ethanol	Todd Hubbard	Larvae
UI State Hygienic Lab		Helicopsyche	borealis	Hagen, 1861)	Animalia	Arthropoda	Insecta	Trichoptera	Helicopsychidae		USA	Iowa	Ringgold	Walnut Creek, Mt Ayr	40.6956	-94.3205	2017-08-01	Todd Hubbard	larval collection	Ethanol	Todd Hubbard	Larvae
UI State Hygienic Lab		Helicopsyche	borealis	Hagen, 1861)	Animalia	Arthropoda	Insecta	Trichoptera	Helicopsychidae		USA	Iowa	Des Moines	Brush Creek, Spring Grove	40.7464	-91.1778	2000-09-28	Todd Hubbard	larval collection	Ethanol	Todd Hubbard	Larvae
UI State Hygienic Lab		Helicopsyche	borealis	Hagen, 1861)	Animalia	Arthropoda	Insecta	Trichoptera	Helicopsychidae		USA	Iowa	Van Buren	Coppers Creek, Keosauqua	40.7565	-91.8825	2009-10-06	Todd Hubbard	larval collection	Ethanol	Todd Hubbard	Larvae
UI State Hygienic Lab		Helicopsyche	borealis	Hagen, 1861)	Animalia	Arthropoda	Insecta	Trichoptera	Helicopsychidae		USA	Iowa	Page	East Nodaway River, Hawleyville	40.7772	-94.9385	2004-10-13	Todd Hubbard	larval collection	Ethanol	Todd Hubbard	Larvae
UI State Hygienic Lab		Helicopsyche	borealis	Hagen, 1861)	Animalia	Arthropoda	Insecta	Trichoptera	Helicopsychidae		USA	Iowa	Wayne	South Fork Chariton River, Corydon	40.7864	-93.3983	2012-09-12	Todd Hubbard	larval collection	Ethanol	Todd Hubbard	Larvae
UI State Hygienic Lab		Helicopsyche	borealis	Hagen, 1861)	Animalia	Arthropoda	Insecta	Trichoptera	Helicopsychidae		USA	Iowa	Appanoose	Chariton River, Rathbun 461st Street bridge	40.8107	-92.8829	2018-07-20	Todd Hubbard	larval collection	Ethanol	Todd Hubbard	Larvae
UI State Hygienic Lab		Helicopsyche	borealis	Hagen, 1861)	Animalia	Arthropoda	Insecta	Trichoptera	Helicopsychidae		USA	Iowa	Decatur	Long Creek, Van Wert DeKalb SWA	40.8356	-93.8572	2001-10-09	Todd Hubbard	larval collection	Ethanol	Todd Hubbard	Larvae
UI State Hygienic Lab		Helicopsyche	borealis	Hagen, 1861)	Animalia	Arthropoda	Insecta	Trichoptera	Helicopsychidae		USA	Iowa	Henry	Big Creek, New London	40.8698	-91.4794	2005-08-30	Todd Hubbard	larval collection	Ethanol	Todd Hubbard	Larvae
UI State Hygienic Lab		Helicopsyche	borealis	Hagen, 1861)	Animalia	Arthropoda	Insecta	Trichoptera	Helicopsychidae		USA	Iowa	Davis	Soap Creek, Eldon Eldon SWMA	40.8943	-92.268	2017-08-23	Todd Hubbard	larval collection	Ethanol	Todd Hubbard	Larvae
UI State Hygienic Lab		Helicopsyche	borealis	Hagen, 1861)	Animalia	Arthropoda	Insecta	Trichoptera	Helicopsychidae		USA	Iowa	Montgomery	Unnamed Tributary to Tarkio River, Stanton	40.9065	-95.1182	2013-08-06	Todd Hubbard	larval collection	Ethanol	Todd Hubbard	Larvae
UI State Hygienic Lab		Helicopsyche	borealis	Hagen, 1861)	Animalia	Arthropoda	Insecta	Trichoptera	Helicopsychidae		USA	Iowa	Wapello	Spring Creek, Ottumwa	41.1298	-92.3796	2020-09-16	Todd Hubbard	larval collection	Ethanol	Todd Hubbard	Larvae
UI State Hygienic Lab		Helicopsyche	borealis	Hagen, 1861)	Animalia	Arthropoda	Insecta	Trichoptera	Helicopsychidae		USA	Iowa	Mills	Farm Creek, Henderson	41.1531	-95.3946	2020-08-11	Todd Hubbard	larval collection	Ethanol	Todd Hubbard	Larvae
UI State Hygienic Lab		Helicopsyche	borealis	Hagen, 1861)	Animalia	Arthropoda	Insecta	Trichoptera	Helicopsychidae		USA	Iowa	Cass	West Nodaway River, Grant	41.1632	-94.9282	2018-07-31	Todd Hubbard	larval collection	Ethanol	Todd Hubbard	Larvae
UI State Hygienic Lab		Helicopsyche	borealis	Hagen, 1861)	Animalia	Arthropoda	Insecta	Trichoptera	Helicopsychidae		USA	Iowa	Pottawattamie	Jordan Creek, Macedonia	41.1883	-95.3719	1994-09-20	Todd Hubbard	larval collection	Ethanol	Todd Hubbard	Larvae
UI State Hygienic Lab		Helicopsyche	borealis	Hagen, 1861)	Animalia	Arthropoda	Insecta	Trichoptera	Helicopsychidae		USA	Iowa	Louisa	Buffington Creek, Columbus City	41.205	-91.3991	1995-09-25	Todd Hubbard	larval collection	Ethanol	Todd Hubbard	Larvae
UI State Hygienic Lab		Helicopsyche	borealis	Hagen, 1861)	Animalia	Arthropoda	Insecta	Trichoptera	Helicopsychidae		USA	Iowa	Keokuk	Twin Grove Creek, Ollie	41.2069	-92.1598	2015-06-02	Todd Hubbard	larval collection	Ethanol	Todd Hubbard	Larvae
UI State Hygienic Lab		Helicopsyche	borealis	Hagen, 1861)	Animalia	Arthropoda	Insecta	Trichoptera	Helicopsychidae		USA	Iowa	Muscatine	Unnamed Tributary to Muscatine Slough, Muscatine	41.405	-91.1039	2002-09-17	Todd Hubbard	larval collection	Ethanol	Todd Hubbard	Larvae
UI State Hygienic Lab		Helicopsyche	borealis	Hagen, 1861)	Animalia	Arthropoda	Insecta	Trichoptera	Helicopsychidae		USA	Iowa	Madison	North Branch North River, Goeldner Woods	41.4536	-94.0711	1994-08-12	Todd Hubbard	larval collection	Ethanol	Todd Hubbard	Larvae
UI State Hygienic Lab		Helicopsyche	borealis	Hagen, 1861)	Animalia	Arthropoda	Insecta	Trichoptera	Helicopsychidae		USA	Iowa	Mahaska	Buck Creek, Barnes City	41.4953	-92.6066	1994-08-03	Todd Hubbard	larval collection	Ethanol	Todd Hubbard	Larvae
UI State Hygienic Lab		Helicopsyche	borealis	Hagen, 1861)	Animalia	Arthropoda	Insecta	Trichoptera	Helicopsychidae		USA	Iowa	Guthrie	Deer Creek, Stuart	41.5448	-94.316	1998-07-30	Todd Hubbard	larval collection	Ethanol	Todd Hubbard	Larvae
UI State Hygienic Lab		Helicopsyche	borealis	Hagen, 1861)	Animalia	Arthropoda	Insecta	Trichoptera	Helicopsychidae		USA	Iowa	Dallas	South Raccoon River, Redfield	41.5796	-94.1831	2012-08-08	Todd Hubbard	larval collection	Ethanol	Todd Hubbard	Larvae
UI State Hygienic Lab		Helicopsyche	borealis	Hagen, 1861)	Animalia	Arthropoda	Insecta	Trichoptera	Helicopsychidae		USA	Iowa	Polk	Camp Creek, Altoona Thomas Mitchell Park	41.6385	-93.3806	2005-07-21	Todd Hubbard	larval collection	Ethanol	Todd Hubbard	Larvae
UI State Hygienic Lab		Helicopsyche	borealis	Hagen, 1861)	Animalia	Arthropoda	Insecta	Trichoptera	Helicopsychidae		USA	Iowa	Shelby	West Nishnabotna River, Shelby County Upper Nish Hab Area	41.8019	-95.1878	1994-08-09	Todd Hubbard	larval collection	Ethanol	Todd Hubbard	Larvae
UI State Hygienic Lab		Helicopsyche	borealis	Hagen, 1861)	Animalia	Arthropoda	Insecta	Trichoptera	Helicopsychidae		USA	Iowa	Clinton	Silver Creek, DeWitt	41.8474	-90.5779	2012-07-17	Todd Hubbard	larval collection	Ethanol	Todd Hubbard	Larvae
UI State Hygienic Lab		Helicopsyche	borealis	Hagen, 1861)	Animalia	Arthropoda	Insecta	Trichoptera	Helicopsychidae		USA	Iowa	Cedar	Clear Creek, Lisbon	41.8785	-91.3436	2001-07-26	Todd Hubbard	larval collection	Ethanol	Todd Hubbard	Larvae
UI State Hygienic Lab		Helicopsyche	borealis	Hagen, 1861)	Animalia	Arthropoda	Insecta	Trichoptera	Helicopsychidae		USA	Iowa	Story	Squaw Creek, Ames - Veenker Golf Course	42.0373	-93.6513	2002-07-18	Todd Hubbard	larval collection	Ethanol	Todd Hubbard	Larvae
UI State Hygienic Lab		Helicopsyche	borealis	Hagen, 1861)	Animalia	Arthropoda	Insecta	Trichoptera	Helicopsychidae		USA	Iowa	Greene	West Buttrick Creek, nr. Spring Lake Park	42.0702	-94.2865	2014-07-31	Todd Hubbard	larval collection	Ethanol	Todd Hubbard	Larvae
UI State Hygienic Lab		Helicopsyche	borealis	Hagen, 1861)	Animalia	Arthropoda	Insecta	Trichoptera	Helicopsychidae		USA	Iowa	Benton	Bear Creek, Shellsburg	42.1088	-91.9098	1995-08-08	Todd Hubbard	larval collection	Ethanol	Todd Hubbard	Larvae
UI State Hygienic Lab		Helicopsyche	borealis	Hagen, 1861)	Animalia	Arthropoda	Insecta	Trichoptera	Helicopsychidae		USA	Iowa	Boone	Montgomery Creek, Gilbert	42.1309	-93.7659	2013-08-09	Todd Hubbard	larval collection	Ethanol	Todd Hubbard	Larvae
UI State Hygienic Lab		Helicopsyche	borealis	Hagen, 1861)	Animalia	Arthropoda	Insecta	Trichoptera	Helicopsychidae		USA	Iowa	Marshall	Minerva Creek, St. Anthony	42.144	-93.1596	2006-08-08	Todd Hubbard	larval collection	Ethanol	Todd Hubbard	Larvae
UI State Hygienic Lab		Helicopsyche	borealis	Hagen, 1861)	Animalia	Arthropoda	Insecta	Trichoptera	Helicopsychidae		USA	Iowa	Jackson	Farmers Creek, Fulton	42.1967	-90.6483	2007-08-08	Todd Hubbard	larval collection	Ethanol	Todd Hubbard	Larvae
UI State Hygienic Lab		Helicopsyche	borealis	Hagen, 1861)	Animalia	Arthropoda	Insecta	Trichoptera	Helicopsychidae		USA	Iowa	Linn	Buffalo Creek, Central City	42.2057	-91.446	1996-08-02	Todd Hubbard	larval collection	Ethanol	Todd Hubbard	Larvae
UI State Hygienic Lab		Helicopsyche	borealis	Hagen, 1861)	Animalia	Arthropoda	Insecta	Trichoptera	Helicopsychidae		USA	Iowa	Jones	Silver Creek, Monticello	42.2782	-91.2636	2001-07-31	Todd Hubbard	larval collection	Ethanol	Todd Hubbard	Larvae
UI State Hygienic Lab		Helicopsyche	borealis	Hagen, 1861)	Animalia	Arthropoda	Insecta	Trichoptera	Helicopsychidae		USA	Iowa	Dubuque	Lytle Creek, Zwingle	42.3203	-90.7649	2007-07-31	Todd Hubbard	larval collection	Ethanol	Todd Hubbard	Larvae
UI State Hygienic Lab		Helicopsyche	borealis	Hagen, 1861)	Animalia	Arthropoda	Insecta	Trichoptera	Helicopsychidae		USA	Iowa	Delaware	Lime Creek, Ryan	42.3241	-91.3835	2016-06-01	Todd Hubbard	larval collection	Ethanol	Todd Hubbard	Larvae
UI State Hygienic Lab		Helicopsyche	borealis	Hagen, 1861)	Animalia	Arthropoda	Insecta	Trichoptera	Helicopsychidae		USA	Iowa	Buchanan	Lime Creek, Brandon	42.3291	-91.9821	1994-08-31	Todd Hubbard	larval collection	Ethanol	Todd Hubbard	Larvae
UI State Hygienic Lab		Helicopsyche	borealis	Hagen, 1861)	Animalia	Arthropoda	Insecta	Trichoptera	Helicopsychidae		USA	Iowa	Hardin	Tipton Creek, Buckeye/Radcliffe	42.3831	-93.419	1999-07-30	Todd Hubbard	larval collection	Ethanol	Todd Hubbard	Larvae
UI State Hygienic Lab		Helicopsyche	borealis	Hagen, 1861)	Animalia	Arthropoda	Insecta	Trichoptera	Helicopsychidae		USA	Iowa	Black Hawk	Indian Creek, Gilbertville	42.4219	-92.1682	2006-06-28	Todd Hubbard	larval collection	Ethanol	Todd Hubbard	Larvae
UI State Hygienic Lab		Helicopsyche	borealis	Hagen, 1861)	Animalia	Arthropoda	Insecta	Trichoptera	Helicopsychidae		USA	Iowa	Grundy	Middle Fork South Beaver Creek, Wellsburg	42.4911	-92.968	2001-08-14	Todd Hubbard	larval collection	Ethanol	Todd Hubbard	Larvae
UI State Hygienic Lab		Helicopsyche	borealis	Hagen, 1861)	Animalia	Arthropoda	Insecta	Trichoptera	Helicopsychidae		USA	Iowa	Hamilton	White Fox Creek, Webster City	42.5358	-93.7879	1994-07-07	Todd Hubbard	larval collection	Ethanol	Todd Hubbard	Larvae
UI State Hygienic Lab		Helicopsyche	borealis	Hagen, 1861)	Animalia	Arthropoda	Insecta	Trichoptera	Helicopsychidae		USA	Iowa	Butler	North Beaver Creek, Austinville	42.6061	-93.0037	2020-09-15	Todd Hubbard	larval collection	Ethanol	Todd Hubbard	Larvae
UI State Hygienic Lab		Helicopsyche	borealis	Hagen, 1861)	Animalia	Arthropoda	Insecta	Trichoptera	Helicopsychidae		USA	Iowa	Fayette	Volga River, Maynard - Twin Bridges County Park	42.8192	-91.8848	1995-09-20	Todd Hubbard	larval collection	Ethanol	Todd Hubbard	Larvae
UI State Hygienic Lab		Helicopsyche	borealis	Hagen, 1861)	Animalia	Arthropoda	Insecta	Trichoptera	Helicopsychidae		USA	Iowa	Franklin	Bailey Creek, Sheffield Ingreberetsen County Park	42.9027	-93.2626	1996-07-22	Todd Hubbard	larval collection	Ethanol	Todd Hubbard	Larvae
UI State Hygienic Lab		Helicopsyche	borealis	Hagen, 1861)	Animalia	Arthropoda	Insecta	Trichoptera	Helicopsychidae		USA	Iowa	Clayton	Roberts Creek, Farmersburg	42.9514	-91.4102	2000-07-31	Todd Hubbard	larval collection	Ethanol	Todd Hubbard	Larvae
UI State Hygienic Lab		Helicopsyche	borealis	Hagen, 1861)	Animalia	Arthropoda	Insecta	Trichoptera	Helicopsychidae		USA	Iowa	Floyd	Little Cedar River, Colwell Coutny Park	43.1523	-92.6439	2002-08-20	Todd Hubbard	larval collection	Ethanol	Todd Hubbard	Larvae
UI State Hygienic Lab		Helicopsyche	borealis	Hagen, 1861)	Animalia	Arthropoda	Insecta	Trichoptera	Helicopsychidae		USA	Iowa	Allamakee	Paint Creek, Yellow River State Forest	43.1722	-91.2196	1994-09-13	Todd Hubbard	larval collection	Ethanol	Todd Hubbard	Larvae
UI State Hygienic Lab		Helicopsyche	borealis	Hagen, 1861)	Animalia	Arthropoda	Insecta	Trichoptera	Helicopsychidae		USA	Iowa	Cerro Gordo	Calmus Creek, Mason City	43.1761	-93.2073	2001-09-24	Todd Hubbard	larval collection	Ethanol	Todd Hubbard	Larvae
UI State Hygienic Lab		Helicopsyche	borealis	Hagen, 1861)	Animalia	Arthropoda	Insecta	Trichoptera	Helicopsychidae		USA	Iowa	Mitchell	Rock Creek, Rock Creek	43.2349	-92.9111	1996-08-15	Todd Hubbard	larval collection	Ethanol	Todd Hubbard	Larvae
UI State Hygienic Lab		Helicopsyche	borealis	Hagen, 1861)	Animalia	Arthropoda	Insecta	Trichoptera	Helicopsychidae		USA	Iowa	Howard	Crane Creek, Lourdes	43.2611	-92.3113	1994-07-19	Todd Hubbard	larval collection	Ethanol	Todd Hubbard	Larvae
UI State Hygienic Lab		Helicopsyche	borealis	Hagen, 1861)	Animalia	Arthropoda	Insecta	Trichoptera	Helicopsychidae		USA	Iowa	Winneshiek	Middle Bear Creek, Highlandville	43.4759	-91.645	1995-07-11	Todd Hubbard	larval collection	Ethanol	Todd Hubbard	Larvae
UI State Hygienic Lab		Helicopsyche	borealis	Hagen, 1861)	Animalia	Arthropoda	Insecta	Trichoptera	Helicopsychidae		USA	Iowa	Webster	Holiday Creek, Coalville	42.4511	-94.1023	2007-08-02	Travis Morarend	larval collection	Ethanol	Todd Hubbard	Larvae
UI State Hygienic Lab		Helicopsyche	borealis	Hagen, 1861)	Animalia	Arthropoda	Insecta	Trichoptera	Helicopsychidae		USA	Iowa	Worth	Willow Creek, Hanlontown - Willow Creek Wildlife Area	43.2767	-93.354	1995-08-17	Travis Morarend	larval collection	Ethanol	Travis Morarend	Larvae
Hillsdale College Insect Collection	HCIC090231	Cheumatopsyche	aphanta	Ross, 1938	Animalia	Arthropoda	Insecta	Trichoptera	Hydropsychidae	5	USA	South Dakota	Grant	Whetstone River, unnamed dirt road between 145th and 146th streets	45.2719	-96.5556	2009-06-24	Houghton et al.	Ultraviolet light	Ethanol	David Houghton	Adult male
Hillsdale College Insect Collection	HCIC090251	Cheumatopsyche	campyla	Ross, 1938	Animalia	Arthropoda	Insecta	Trichoptera	Hydropsychidae	49	USA	South Dakota	McCook	East Fork of the Vermillion River, Highway 38, southeast of Montrose	43.6919	-97.1805	2009-06-22	Houghton et al.	Ultraviolet light	Ethanol	David Houghton	Adult male
Hillsdale College Insect Collection	HCIC090267	Cheumatopsyche	campyla	Ross, 1938	Animalia	Arthropoda	Insecta	Trichoptera	Hydropsychidae	107	USA	South Dakota	McCook	Little Vermillion River, 450th Ave	43.7151	-97.2091	2009-06-22	Houghton et al.	Ultraviolet light	Ethanol	David Houghton	Adult male
Hillsdale College Insect Collection	HCIC090276	Cheumatopsyche	campyla	Ross, 1938	Animalia	Arthropoda	Insecta	Trichoptera	Hydropsychidae	35	USA	South Dakota	Minehaha	Big Sioux River, Highway 110 / 248th Street	43.7905	-96.7456	2009-06-22	Houghton et al.	Ultraviolet light	Ethanol	David Houghton	Adult male
Hillsdale College Insect Collection	HCIC090215	Cheumatopsyche	campyla	Ross, 1938	Animalia	Arthropoda	Insecta	Trichoptera	Hydropsychidae	6	USA	South Dakota	Grant	South Fork of Whetstone River, 481st Street	45.2509	-96.576	2009-06-24	Houghton et al.	Ultraviolet light	Ethanol	David Houghton	Adult male
Hillsdale College Insect Collection	HCIC090235	Cheumatopsyche	campyla	Ross, 1938	Animalia	Arthropoda	Insecta	Trichoptera	Hydropsychidae	38	USA	South Dakota	Marshall	Crow Creek, 420th Ave	45.7389	-97.8133	2009-06-25	Houghton et al.	Ultraviolet light	Ethanol	David Houghton	Adult male
UI State Hygienic Lab		Cheumatopsyche	halima	Denning, 1948	Animalia	Arthropoda	Insecta	Trichoptera	Hydropsychidae		USA	Iowa	Story	West Peterson Pit, Ames	42.0847	-93.5963	2007-09-06	MJ Hatfield	Ultraviolet light	Ethanol	Dave Ruiter	Adult female
Hillsdale College Insect Collection	HCIC090244	Cheumatopsyche	lasia	Ross, 1938	Animalia	Arthropoda	Insecta	Trichoptera	Hydropsychidae	1	USA	South Dakota	McCook	East Fork of the Vermillion River, Highway 38, southeast of Montrose	43.6919	-97.1805	2009-06-22	Houghton et al.	Ultraviolet light	Ethanol	David Houghton	Adult male
Hillsdale College Insect Collection	HCIC090266	Cheumatopsyche	lasia	Ross, 1938	Animalia	Arthropoda	Insecta	Trichoptera	Hydropsychidae	13	USA	South Dakota	McCook	Little Vermillion River, 450th Ave	43.7151	-97.2091	2009-06-22	Houghton et al.	Ultraviolet light	Ethanol	David Houghton	Adult male
Hillsdale College Insect Collection	HCIC090219	Cheumatopsyche	lasia	Ross, 1938	Animalia	Arthropoda	Insecta	Trichoptera	Hydropsychidae	5	USA	South Dakota	Grant	South Fork of Whetstone River, 481st Street	45.2509	-96.576	2009-06-24	Houghton et al.	Ultraviolet light	Ethanol	David Houghton	Adult male
Hillsdale College Insect Collection	HCIC090229	Cheumatopsyche	lasia	Ross, 1938	Animalia	Arthropoda	Insecta	Trichoptera	Hydropsychidae	7	USA	South Dakota	Grant	Whetstone River, unnamed dirt road between 145th and 146th streets	45.2719	-96.5556	2009-06-24	Houghton et al.	Ultraviolet light	Ethanol	David Houghton	Adult male
Hillsdale College Insect Collection	HCIC090236	Cheumatopsyche	lasia	Ross, 1938	Animalia	Arthropoda	Insecta	Trichoptera	Hydropsychidae	6	USA	South Dakota	Marshall	Crow Creek, 420th Ave	45.7389	-97.8133	2009-06-25	Houghton et al.	Ultraviolet light	Ethanol	David Houghton	Adult male
Illinois Natural History Survey Insect Collection	Trichoptera 29151	Cheumatopsyche	minuscula	(Banks, 1907)	Animalia	Arthropoda	Insecta	Trichoptera	Hydropsychidae	1	USA	Illinois	Carroll	Mississippi River, Mississippi Palisades State Park	42.1293	-90.1471	1965-07-22	G. L. Rotramel	Ultraviolet light	3 dram vial, 80% EtOH	Ed DeWalt	Adult male
Illinois Natural History Survey Insect Collection	Trichoptera 29153	Cheumatopsyche	minuscula	(Banks, 1907)	Animalia	Arthropoda	Insecta	Trichoptera	Hydropsychidae	4	USA	Illinois	Carroll	[Mississippi River], Mississippi Palisades State Park	42.1293	-90.1471	1965-07-22	G. L. Rotramel	Ultraviolet light	3 dram vial, 80% EtOH	Ed DeWalt	Adult males and females
UI State Hygienic Lab		Cheumatopsyche	oxa	Ross, 1938	Animalia	Arthropoda	Insecta	Trichoptera	Hydropsychidae		USA	Iowa	Clayton	Bear Creek, Edgewood, Bixby State Preserve	42.6736	-91.3956	2007-05-25	L. Stone	Malaise trap	Ethanol	Dave Ruiter	Adult male/female
Hillsdale College Insect Collection	HCIC1900070	Cheumatopsyche	pasella	Ross, 1941	Animalia	Arthropoda	Insecta	Trichoptera	Hydropsychidae	1	USA	Iowa	Van Buren	Fox River, J 56 / Old School Road	40.6162	-91.9382	07/042019	Houghton et al.	Ultraviolet light	Ethanol	David Houghton	Adult male
Hillsdale College Insect Collection	HCIC2101935	Cheumatopsyche	pasella	Ross, 1941	Animalia	Arthropoda	Insecta	Trichoptera	Hydropsychidae	15	USA	Iowa	Delaware	Maquoketa River, City of Dundee	42.5772	-91.5481	2001-06-24	Dennis Heimdal	Ultraviolet light	Ethanol	David Houghton	Adult male
UI State Hygienic Lab		Diplectrona	modesta	Banks, 1908	Animalia	Arthropoda	Insecta	Trichoptera	Hydropsychidae		USA	Iowa	Dubuque	White Pine Hollow Creek, Luxemburg	42.6245	-91.1095	2012-09-04	Todd Hubbard	larval collection	Ethanol	Todd Hubbard	Larvae
UI State Hygienic Lab		Diplectrona	modesta	Banks, 1908	Animalia	Arthropoda	Insecta	Trichoptera	Hydropsychidae		USA	Iowa	Clayton	Peck Creek, Osterdock	42.6725	-91.1884	2011-09-07	Todd Hubbard	larval collection	Ethanol	Todd Hubbard	Larvae
UI State Hygienic Lab		Diplectrona	modesta	Banks, 1908	Animalia	Arthropoda	Insecta	Trichoptera	Hydropsychidae		USA	Iowa	Clayton	Peck Creek, Osterdock	42.6904	-91.1821	2011-09-07	Todd Hubbard	larval collection	Ethanol	Todd Hubbard	Larvae
UI State Hygienic Lab		Diplectrona	modesta	Banks, 1908	Animalia	Arthropoda	Insecta	Trichoptera	Hydropsychidae		USA	Iowa	Clayton	Mill Creek, Osterdock	42.7073	-91.1497	2011-09-06	Todd Hubbard	larval collection	Ethanol	Todd Hubbard	Larvae
UI State Hygienic Lab		Diplectrona	modesta	Banks, 1908	Animalia	Arthropoda	Insecta	Trichoptera	Hydropsychidae		USA	Iowa	Clayton	Mossy Glen Creek, Edgewood - Mossy Glen Preserve	42.7085	-91.4261	2004-09-23	Todd Hubbard	larval collection	Ethanol	Todd Hubbard	Larvae
UI State Hygienic Lab		Diplectrona	modesta	Banks, 1908	Animalia	Arthropoda	Insecta	Trichoptera	Hydropsychidae		USA	Iowa	Clayton	Hewett Creek, Volga	42.7568	-91.5633	2013-09-09	Todd Hubbard	larval collection	Ethanol	Todd Hubbard	Larvae
UI State Hygienic Lab		Diplectrona	modesta	Banks, 1908	Animalia	Arthropoda	Insecta	Trichoptera	Hydropsychidae		USA	Iowa	Fayette	Unnamed Tributary to Volga Lake Outlet, Fayette	42.8936	-91.7649	2014-09-25	Todd Hubbard	larval collection	Ethanol	Todd Hubbard	Larvae
UI State Hygienic Lab		Diplectrona	modesta	Banks, 1908	Animalia	Arthropoda	Insecta	Trichoptera	Hydropsychidae		USA	Iowa	Clayton	North Cedar Creek, Clayton	42.9471	-91.2329	2007-09-24	Todd Hubbard	larval collection	Ethanol	Todd Hubbard	Larvae
UI State Hygienic Lab		Diplectrona	modesta	Banks, 1908	Animalia	Arthropoda	Insecta	Trichoptera	Hydropsychidae		USA	Iowa	Clayton	North Cedar Creek, Public Access Area Sny Magill	42.9625	-91.2293	2020-08-17	Todd Hubbard	larval collection	Ethanol	Todd Hubbard	Larvae
UI State Hygienic Lab		Diplectrona	modesta	Banks, 1908	Animalia	Arthropoda	Insecta	Trichoptera	Hydropsychidae		USA	Iowa	Fayette	Bell Creek, Clermont	42.9798	-91.6729	2004-09-02	Todd Hubbard	larval collection	Ethanol	Todd Hubbard	Larvae
UI State Hygienic Lab		Diplectrona	modesta	Banks, 1908	Animalia	Arthropoda	Insecta	Trichoptera	Hydropsychidae		USA	Iowa	Fayette	Duttons Creek, West Union - Duttons Cave Park	43.0008	-91.765	2007-09-11	Todd Hubbard	larval collection	Ethanol	Todd Hubbard	Larvae
UI State Hygienic Lab		Diplectrona	modesta	Banks, 1908	Animalia	Arthropoda	Insecta	Trichoptera	Hydropsychidae		USA	Iowa	Allamakee	Dousman Creek, Ion	43.0862	-91.2242	2015-08-12	Todd Hubbard	larval collection	Ethanol	Todd Hubbard	Larvae
UI State Hygienic Lab		Diplectrona	modesta	Banks, 1908	Animalia	Arthropoda	Insecta	Trichoptera	Hydropsychidae		USA	Iowa	Howard	Unnamed Tributary to Crane Creek, Riceville	43.3385	-92.4071	2015-09-22	Todd Hubbard	larval collection	Ethanol	Todd Hubbard	Larvae
UI State Hygienic Lab		Diplectrona	modesta	Banks, 1908	Animalia	Arthropoda	Insecta	Trichoptera	Hydropsychidae		USA	Iowa	Allamakee	Unnamed Tributary to Mississippi River, Lansing WMA	43.4048	-91.2692	2011-08-18	Todd Hubbard	larval collection	Ethanol	Todd Hubbard	Larvae
Illinois Natural History Survey Insect Collection	Insect Collection 660399	Homoplectra	doringa	(Milne, 1936)	Animalia	Arthropoda	Insecta	Trichoptera	Hydropsychidae	2	USA	Illinois	Saline	tributary Eagle Creek, 4.4 km ENE Herod, Garden of Gods Wilderness Area	37.6072	-88.3883	2019-02-14	R. E. DeWalt, E. A. Newman	dipnet	2 ml cryovial, 95% EtOH	Ed DeWalt	Larva
UI State Hygienic Lab		Hydropsyche	aerata	Ross, 1938	Animalia	Arthropoda	Insecta	Trichoptera	Hydropsychidae		USA	Iowa	Allamakee	Upper Iowa River, Dorchester	43.4262	-91.4601	2005-08-24	Todd Hubbard	larval collection	Ethanol	Guenter Schuster	Larvae
UI State Hygienic Lab		Hydropsyche	alternans	(Walker, 1852)	Animalia	Arthropoda	Insecta	Trichoptera	Hydropsychidae		USA	Iowa	Mitchell	Cedar River, St. Ansgar	43.4367	-92.9518	2006-07-25	Todd Hubbard	larval collection	Ethanol	Dave Etnier	Larvae
UI State Hygienic Lab		Hydropsyche	arinale		Animalia	Arthropoda	Insecta	Trichoptera	Hydropsychidae		USA	Iowa	Taylor	Honey Creek, Bedford	40.6704	-94.6509	1998-08-18	Travis Morarend	larval collection	Ethanol	Kurt Schmude	Larvae
UI State Hygienic Lab		Hydropsyche	arinale	Ross, 1938	Animalia	Arthropoda	Insecta	Trichoptera	Hydropsychidae		USA	Iowa	Decatur	Long Creek, Van Wert DeKalb SWA	40.8355	-93.8572	2010-08-30	Travis Morarend	larval collection	Ethanol	Kurt Schmude	Larvae
Hillsdale College Insect Collection	HCIC090243	Hydropsyche	betteni	Ross, 1938	Animalia	Arthropoda	Insecta	Trichoptera	Hydropsychidae	4	USA	South Dakota	McCook	East Fork of the Vermillion River, Highway 38, southeast of Montrose	43.6919	-97.1805	2009-06-22	Houghton et al.	Ultraviolet light	Ethanol	David Houghton	Adult male
Hillsdale College Insect Collection	HCIC090232	Hydropsyche	betteni	Ross, 1938	Animalia	Arthropoda	Insecta	Trichoptera	Hydropsychidae	6	USA	South Dakota	Grant	Whetstone River, unnamed dirt road between 145th and 146th streets	45.2719	-96.5556	2009-06-24	Houghton et al.	Ultraviolet light	Ethanol	David Houghton	Adult male
Illinois Natural History Survey Insect Collection	Insect Collection 861528	Hydropsyche	dicantha	Ross, 1938	Animalia	Arthropoda	Insecta	Trichoptera	Hydropsychidae	7	USA	Illinois	La Salle	Vermilion River, NE Oglesby at CR-23	41.302	-89.0384	2019-06-25	R. E. DeWalt, E. A. Newman, L. Hart	Ultraviolet light	2 ml cryovial, 95% EtOH	Ed DeWalt	Adult males
Illinois Natural History Survey Insect Collection	Insect Collection 925713	Hydropsyche	dicantha	Ross, 1938	Animalia	Arthropoda	Insecta	Trichoptera	Hydropsychidae	3	USA	Illinois	Vermilion	Vermilion River, McCollum Property	40.0533	-87.5632	2020-05-28	R. E. DeWalt, S. K. Ferguson	Ultraviolet light	3 ml cryovial, 95% EtOH	Ed DeWalt	Adut male
UI State Hygienic Lab		Hydropsyche	dicantha	Ross, 1946	Animalia	Arthropoda	Insecta	Trichoptera	Hydropsychidae		USA	Iowa	Jackson	Tetes Des Morts Creek, St. Donatus	42.358	-90.5347	2016-09-13	Todd Hubbard	larval collection	Ethanol	Todd Hubbard	Larvae
UI State Hygienic Lab		Hydropsyche	dicantha	Ross, 1942	Animalia	Arthropoda	Insecta	Trichoptera	Hydropsychidae		USA	Iowa	Dubuque	Little Maquoketa River, Dubuque - Twin Springs Rd.	42.5161	-90.8339	1995-09-21	Todd Hubbard	larval collection	Ethanol	Todd Hubbard	Larvae
UI State Hygienic Lab		Hydropsyche	dicantha	Ross, 1943	Animalia	Arthropoda	Insecta	Trichoptera	Hydropsychidae		USA	Iowa	Fayette	Volga River, Maynard Twin Bridges County Park	42.8192	-91.8848	1995-09-20	Todd Hubbard	larval collection	Ethanol	Todd Hubbard	Larvae
UI State Hygienic Lab		Hydropsyche	dicantha	Ross, 1939	Animalia	Arthropoda	Insecta	Trichoptera	Hydropsychidae		USA	Iowa	Bremer	East Fork Wapsipinicon River, Tripoli - Sweet Marsh SWMA	42.8451	-92.2331	2014-08-25	Todd Hubbard	larval collection	Ethanol	Todd Hubbard	Larvae
UI State Hygienic Lab		Hydropsyche	dicantha	Ross, 1941	Animalia	Arthropoda	Insecta	Trichoptera	Hydropsychidae		USA	Iowa	Clayton	Roberts Creek, Farmersburg	42.9514	-91.4102	2000-07-31	Todd Hubbard	larval collection	Ethanol	Guenter Schuster	Larvae
UI State Hygienic Lab		Hydropsyche	dicantha	Ross, 1938	Animalia	Arthropoda	Insecta	Trichoptera	Hydropsychidae		USA	Iowa	Allamakee	Hecker Creek, Postville W43 bridge	43.1358	-91.5685	2007-07-24	Todd Hubbard	larval collection	Ethanol	Todd Hubbard	Larvae
UI State Hygienic Lab		Hydropsyche	dicantha	Ross, 1948	Animalia	Arthropoda	Insecta	Trichoptera	Hydropsychidae		USA	Iowa	Winneshiek	Yellow River, Postville	43.1386	-91.6116	2007-07-25	Todd Hubbard	larval collection	Ethanol	Todd Hubbard	Larvae
UI State Hygienic Lab		Hydropsyche	dicantha	Ross, 1944	Animalia	Arthropoda	Insecta	Trichoptera	Hydropsychidae		USA	Iowa	Floyd	Little Cedar River, Colwell County Park	43.1523	-92.6439	1995-10-03	Todd Hubbard	larval collection	Ethanol	Todd Hubbard	Larvae
UI State Hygienic Lab		Hydropsyche	dicantha	Ross, 1940	Animalia	Arthropoda	Insecta	Trichoptera	Hydropsychidae		USA	Iowa	Chickasaw	Crane Creek, Jerico	43.213	-92.2778	1994-09-07	Todd Hubbard	larval collection	Ethanol	Guenter Schuster	Larvae
UI State Hygienic Lab		Hydropsyche	dicantha	Ross, 1945	Animalia	Arthropoda	Insecta	Trichoptera	Hydropsychidae		USA	Iowa	Howard	Crane Creek, Lourdes	43.2611	-92.3113	1994-07-19	Todd Hubbard	larval collection	Ethanol	Todd Hubbard	Larvae
UI State Hygienic Lab		Hydropsyche	dicantha	Ross, 1949	Animalia	Arthropoda	Insecta	Trichoptera	Hydropsychidae		USA	Iowa	Worth	Willow Creek	43.2767	-93.354	1995-08-17	Todd Hubbard	larval collection	Ethanol	Todd Hubbard	Larvae
UI State Hygienic Lab		Hydropsyche	dicantha	Ross, 1947	Animalia	Arthropoda	Insecta	Trichoptera	Hydropsychidae		USA	Iowa	Mitchell	Little Cedar River, New Haven	43.2901	-92.6577	2005-08-17	Todd Hubbard	larval collection	Ethanol	Todd Hubbard	Larvae
UI State Hygienic Lab		Hydropsyche	hageni	Banks, 1905	Animalia	Arthropoda	Insecta	Trichoptera	Hydropsychidae		USA	Iowa	Henry	Big Cedar Creek, Oakland Mills	40.9251	-91.6737	2008-09-12	Todd Hubbard	larval collection	Ethanol	Dave Ruiter	Larvae - Ruiter called it "immature"
Hillsdale College Insect Collection	HCIC090242	Hydropsyche	morosa	Hagen, 1861	Animalia	Arthropoda	Insecta	Trichoptera	Hydropsychidae	91	USA	South Dakota	McCook	East Fork of the Vermillion River, Highway 38, southeast of Montrose	43.6919	-97.1805	2009-06-22	Houghton et al.	Ultraviolet light	Ethanol	David Houghton	Adult male
Hillsdale College Insect Collection	HCIC090265	Hydropsyche	morosa	Hagen, 1861	Animalia	Arthropoda	Insecta	Trichoptera	Hydropsychidae	27	USA	South Dakota	McCook	Little Vermillion River, 450th Ave	43.7151	-97.2091	2009-06-22	Houghton et al.	Ultraviolet light	Ethanol	David Houghton	Adult male
Hillsdale College Insect Collection	HCIC090274	Hydropsyche	morosa	Hagen, 1861	Animalia	Arthropoda	Insecta	Trichoptera	Hydropsychidae	317	USA	South Dakota	Minehaha	Big Sioux River, Highway 110 / 248th Street	43.7905	-96.7456	2009-06-22	Houghton et al.	Ultraviolet light	Ethanol	David Houghton	Adult male
Hillsdale College Insect Collection	HCIC090221	Hydropsyche	morosa	Hagen, 1861	Animalia	Arthropoda	Insecta	Trichoptera	Hydropsychidae	15	USA	South Dakota	Grant	South Fork of Whetstone River, 481st Street	45.2509	-96.576	2009-06-24	Houghton et al.	Ultraviolet light	Ethanol	David Houghton	Adult male
Hillsdale College Insect Collection	HCIC090203	Hydropsyche	morosa	Hagen, 1861	Animalia	Arthropoda	Insecta	Trichoptera	Hydropsychidae	41	USA	South Dakota	Grant	North Fork of Whetstone River, 481st Ave	45.2749	-96.576	2009-06-24	Houghton et al.	Ultraviolet light	Ethanol	David Houghton	Adult male
Hillsdale College Insect Collection	HCIC090238	Hydropsyche	morosa	Hagen, 1861	Animalia	Arthropoda	Insecta	Trichoptera	Hydropsychidae	11	USA	South Dakota	Marshall	Crow Creek, 420th Ave	45.7389	-97.8133	2009-06-25	Houghton et al.	Ultraviolet light	Ethanol	David Houghton	Adult male
Hillsdale College Insect Collection	HCIC090049	Hydropsyche	phalerata	Hagen, 1861	Animalia	Arthropoda	Insecta	Trichoptera	Hydropsychidae	4	USA	North Dakota	Trail	Goose River, Higheway 19 / 3rd Ave. NW	47.5378	-97.4533	2009-07-19	Houghton et al.	Ultraviolet light	Ethanol	David Houghton	Adult male
UI State Hygienic Lab		Hydropsyche	scalaris	Hagen, 1868	Animalia	Arthropoda	Insecta	Trichoptera	Hydropsychidae		USA	Iowa	Linn	Buffalo Creek, Central City	42.2057	-91.446	2012-08-23	Todd Hubbard	larval collection	Ethanol	Todd Hubbard	Larvae
UI State Hygienic Lab		Hydropsyche	scalaris	Hagen, 1865	Animalia	Arthropoda	Insecta	Trichoptera	Hydropsychidae		USA	Iowa	Delaware	Maquoketa River, Manchester	42.4716	-91.4498	2002-09-04	Todd Hubbard	larval collection	Ethanol	Guenter Schuster	Larvae
UI State Hygienic Lab		Hydropsyche	scalaris	Hagen, 1862	Animalia	Arthropoda	Insecta	Trichoptera	Hydropsychidae		USA	Iowa	Buchanan	Wapsipinicon River, Independence	42.5122	-91.974	2013-09-03	Todd Hubbard	larval collection	Ethanol	Todd Hubbard	Larvae
UI State Hygienic Lab		Hydropsyche	scalaris	Hagen, 1864	Animalia	Arthropoda	Insecta	Trichoptera	Hydropsychidae		USA	Iowa	Clayton	Turkey River, Garber	42.7383	-91.266	2003-10-03	Todd Hubbard	larval collection	Ethanol	Todd Hubbard	Larvae
UI State Hygienic Lab		Hydropsyche	scalaris	Hagen, 1866	Animalia	Arthropoda	Insecta	Trichoptera	Hydropsychidae		USA	Iowa	Fayette	Little Turkey River, Gouldsburg County Park	43.0091	-91.9589	2003-09-10	Todd Hubbard	larval collection	Ethanol	Guenter Schuster	Larvae
UI State Hygienic Lab		Hydropsyche	scalaris	Hagen, 1867	Animalia	Arthropoda	Insecta	Trichoptera	Hydropsychidae		USA	Iowa	Floyd	Cedar River, Floyd	43.1657	-92.7592	2008-09-23	Todd Hubbard	larval collection	Ethanol	Todd Hubbard	Larvae
UI State Hygienic Lab		Hydropsyche	scalaris	Hagen, 1863	Animalia	Arthropoda	Insecta	Trichoptera	Hydropsychidae		USA	Iowa	Cerro Gordo	Winnebago River, Mason City	43.1929	-93.2105	2014-09-08	Todd Hubbard	larval collection	Ethanol	Todd Hubbard	Larvae
UI State Hygienic Lab		Hydropsyche	scalaris	Hagen, 1870	Animalia	Arthropoda	Insecta	Trichoptera	Hydropsychidae		USA	Iowa	Worth	Shell Rock River, Kensett	43.3922	-93.1992	2002-10-15	Todd Hubbard	larval collection	Ethanol	Todd Hubbard	Larvae
UI State Hygienic Lab		Hydropsyche	scalaris	Hagen, 1861	Animalia	Arthropoda	Insecta	Trichoptera	Hydropsychidae		USA	Iowa	Allamakee	Upper Iowa River, Dorchester	43.4262	-91.4601	2005-08-24	Todd Hubbard	larval collection	Ethanol	Todd Hubbard	Larvae
UI State Hygienic Lab		Hydropsyche	scalaris	Hagen, 1869	Animalia	Arthropoda	Insecta	Trichoptera	Hydropsychidae		USA	Iowa	Winneshiek	Upper Iowa River, Kendallville	43.4366	-91.997	2017-08-01	Todd Hubbard	larval collection	Ethanol	Todd Hubbard	Larvae
Hillsdale College Insect Collection	HCIC00072	Hydropsyche	slossonae	Banks, 1905	Animalia	Arthropoda	Insecta	Trichoptera	Hydropsychidae	15	USA	Iowa	Linn	Bear Creek, Cedar River Walking Trail, Cedar Rapids	42.0006	-91.6658	2019-06-29	Houghton et al.	Ultraviolet light	Ethanol	David Houghton	Adult male
Hillsdale College Insect Collection	HCIC000128	Hydropsyche	slossonae	Banks, 1905	Animalia	Arthropoda	Insecta	Trichoptera	Hydropsychidae	4	USA	Iowa	Clayton	Bear Creek, Fortune Ave., Bixby State Preserve	42.675	-91.4008	2019-07-01	Houghton et al.	Ultraviolet light	Ethanol	David Houghton	Adult male
Hillsdale College Insect Collection	HCIC00203	Hydropsyche	slossonae	Banks, 1905	Animalia	Arthropoda	Insecta	Trichoptera	Hydropsychidae	8	USA	Iowa	Butler	Boylan Creek, County Road 3 / 210th Street, Boylan Creek Wildlife Area	42.7448	-92.9197	2019-06-30	Houghton et al.	Ultraviolet light	Ethanol	David Houghton	Adult male
Hillsdale College Insect Collection	HCIC000139	Hydropsyche	slossonae	Banks, 1905	Animalia	Arthropoda	Insecta	Trichoptera	Hydropsychidae	17	USA	Iowa	Clayton	Panther Creek, Hazel Road, near Communia	42.7882	-91.3467	2019-07-01	Houghton et al.	Ultraviolet light	Ethanol	David Houghton	Adult male
Hillsdale College Insect Collection	HCIC1900164	Hydropsyche	slossonae	Banks, 1905	Animalia	Arthropoda	Insecta	Trichoptera	Hydropsychidae	14	USA	Iowa	Clayton	Turkey River, Galaxy Road, Retz Memorial Woods State Reserve	42.8067	-91.3515	2019-07-01	Houghton et al.	Ultraviolet light	Ethanol	David Houghton	Adult male
Hillsdale College Insect Collection	HCIC1900191	Hydropsyche	slossonae	Banks, 1905	Animalia	Arthropoda	Insecta	Trichoptera	Hydropsychidae	1	USA	Iowa	Kossuth	Fourmile Creek, 110th Ave	43.001	-94.2514	2019-07-06	Houghton et al.	Ultraviolet light	Ethanol	David Houghton	Adult male
Illinois Natural History Survey Insect Collection	Insect Collection 797688	Hydropsyche	slossonae	Banks, 1905	Animalia	Arthropoda	Insecta	Trichoptera	Hydropsychidae	1	USA	Iowa	Winneshiek	South Bear Creek downstream of campground, South Bear Creek Access Area	43.4418	-91.6705	2015-05-03	Jason Robinson	Sweepnet	2 ml cryovial, 95% EtOH	Jason Robinson	Adult male
Illinois Natural History Survey Insect Collection	Insect Collection 300016	Hydropsyche	slossonae	Banks, 1905	Animalia	Arthropoda	Insecta	Trichoptera	Hydropsychidae	2	USA	Iowa	Delaware	Richmond Spring, 6.5 km N Dundee on Hwy 410	42.6375	-91.5569	2000-06-19	R. E. DeWalt, D. Heimdal	Dipnet	4 dram vial, 80% EtOH	Ed DeWalt	larvae
Illinois Natural History Survey Insect Collection	Insect Collection 655631	Hydropsyche	slossonae	Banks, 1905	Animalia	Arthropoda	Insecta	Trichoptera	Hydropsychidae	2	USA	Iowa	Clayton	Maquoketa River, 6 km W Strawberry Point, Joy Springs County Park	42.6766	-91.6009	2000-06-21	R. E. DeWalt, D. Heimdal	Dipnet	2 ml cryovial, 95% EtOH	Ed DeWalt	larvae
Illinois Natural History Survey Insect Collection	Insect Collection 164952	Hydropsyche	slossonae	Banks, 1905	Animalia	Arthropoda	Insecta	Trichoptera	Hydropsychidae	5	USA	Iowa	Fayette	Brush Creek, 4 km NW Arlington, Brush Creek Canyon State Preserve	42.7829	-91.6888	2020-06-20	R. E. DeWalt, D. Heimdal	Dipnet	4 dram vial, 80% EtOH	Ed DeWalt	larvae
Hillsdale College Insect Collection	HCIC1900053	Hydropsyche	sparna	Ross, 1938	Animalia	Arthropoda	Insecta	Trichoptera	Hydropsychidae	5	USA	Iowa	Van Buren	Big Indian Creek, Underwood Ave.	40.6398	-91.786	2019-07-04	Houghton et al.	Ultraviolet light	Ethanol	David Houghton	Adult male
Hillsdale College Insect Collection	HCIC000140	Hydropsyche	sparna	Ross, 1938	Animalia	Arthropoda	Insecta	Trichoptera	Hydropsychidae	4	USA	Iowa	Clayton	Panther Creek, Hazel Road, near Communia	42.7882	-91.3467	2019-07-01	Houghton et al.	Ultraviolet light	Ethanol	David Houghton	Adult male
Hillsdale College Insect Collection	HCIC1900192	Hydropsyche	sparna	Ross, 1938	Animalia	Arthropoda	Insecta	Trichoptera	Hydropsychidae	2	USA	Iowa	Kossuth	Fourmile Creek, 110th Ave	43.001	-94.2514	2019-07-06	Houghton et al.	Ultraviolet light	Ethanol	David Houghton	Adult male
Illinois Natural History Survey Insect Collection	Insect Collection 76101	Parapsyche	apicalis	(Banks, 1908)	Animalia	Arthropoda	Insecta	Trichoptera	Hydropsychidae	1	USA	Iowa	Clayton	Ram Hollow Spring, 3.3 km SE Colesburg	42.6254	-91.164	2000-06-19	M. Birmingham		4 dram vial, 80% EtOH	Ed DeWalt	Adult female
Illinois Natural History Survey Insect Collection	Insect Collection 164951	Parapsyche	apicalis	(Banks, 1908)	Animalia	Arthropoda	Insecta	Trichoptera	Hydropsychidae	4	USA	Iowa	Winnishiek	Dunning Springs, 2 km N Decorah, Decorah Ice Cave State Preserve	43.3158	-91.7817	2000-06-01	R. E. DeWalt, D. Heimdal	beating sheet	4 dram vial, 80% EtOH	Ed DeWalt	larvae
Hillsdale College Insect Collection	HCIC1900059	Macrostemum	carolina	(Banks, 1909)	Animalia	Arthropoda	Insecta	Trichoptera	Hydropsychidae	24	USA	Iowa	Van Buren	Des Moines River, public access off of South Front Street, City of Farmington	40.6389	-91.7438	2019-07-04	Houghton et al.	Ultraviolet light	Ethanol	David Houghton	Adult male
Illinois Natural History Survey Insect Collection	Trichoptera 62546	Agraylea	multipunctata	Curtis, 1834,	Animalia	Arthropoda	Insecta	Trichoptera	Hydroptilidae	8	USA	Iowa	Allamakee	unknown	43.283	-91.367	1941-06-23	J. A. Adams		4 dram vial, 80% EtOH	Ed DeWalt	Adult males, females
Hillsdale College Insect Collection	HCIC090283	Hydroptila	ajax	Ross, 1938	Animalia	Arthropoda	Insecta	Trichoptera	Hydroptilidae	4	USA	South Dakota	Minehaha	Big Sioux River, Highway 110 / 248th Street	43.7905	-96.7456	2009-06-22	Houghton et al.	Ultraviolet light	Ethanol	David Houghton	Adult male
Hillsdale College Insect Collection	HCIC090228	Hydroptila	ajax	Ross, 1938	Animalia	Arthropoda	Insecta	Trichoptera	Hydroptilidae	5	USA	South Dakota	Grant	Whetstone River, unnamed dirt road between 145th and 146th streets	45.2719	-96.5556	2009-06-24	Houghton et al.	Ultraviolet light	Ethanol	David Houghton	Adult male
Hillsdale College Insect Collection	HCIC090237	Hydroptila	ajax	Ross, 1938	Animalia	Arthropoda	Insecta	Trichoptera	Hydroptilidae	1	USA	South Dakota	Marshall	Crow Creek, 420th Ave	45.7389	-97.8133	2009-06-25	Houghton et al.	Ultraviolet light	Ethanol	David Houghton	Adult male
UI State Hygienic Lab		Hydroptila	albicornis	Hagen, 1861	Animalia	Arthropoda	Insecta	Trichoptera	Hydroptilidae		USA	Iowa	Fayette	Volga River, Fayette	42.9019	-91.7781	2004-08-04	Todd Hubbard	Ultraviolet light	Ethanol	Dave Ruiter	Adult male
Hillsdale College Insect Collection	HCIC0003946	Hydroptila	ampoda	Ross, 1941	Animalia	Arthropoda	Insecta	Trichoptera	Hydroptilidae	1	USA	Wisconsin	Douglas	Bois Brule River, Brule River Road, 16.8 km NNE of Blueberry, Saari's Lot	46.7239	-91.5991	2015-07-12	Ed DeWalt	Ultraviolet light	Ethanol	David Houghton	Adult male
Hillsdale College Insect Collection	UMSP000056263	Hydroptila	ampoda	Ross, 1941	Animalia	Arthropoda	Insecta	Trichoptera	Hydroptilidae	1	USA	Wisconsin	Bayfield	Pikes Creek, 5 km SW of Bayfield at WI SR 13	46.7853	-90.8642	2011-07-22	Ed DeWalt	Ultraviolet light	Ethanol	David Houghton	Adult male
Hillsdale College Insect Collection	UMSP000056312	Hydroptila	ampoda	Ross, 1941	Animalia	Arthropoda	Insecta	Trichoptera	Hydroptilidae	9	USA	Wisconsin	Bayfield	Red Cliff Creek, 3.5 km N of Red Cliff, Frog Bay Road	46.8873	-90.7888	2011-07-16	Ed DeWalt	Ultraviolet light	Ethanol	David Houghton	Adult male
Hillsdale College Insect Collection	HCIC1910928	Hydroptila	angusta	Ross, 1938	Animalia	Arthropoda	Insecta	Trichoptera	Hydroptilidae	3	USA	Wisconsin	Saint Croix	Willow River, 4.3 km northeast of Hudson	45.0042	-92.7213	2018-06-30	Ed DeWalt	Ultraviolet light	Ethanol	David Houghton	Adult male
Hillsdale College Insect Collection	HCIC2020056	Hydroptila	angusta	Ross, 1938	Animalia	Arthropoda	Insecta	Trichoptera	Hydroptilidae	6	USA	North Dakota	Grand Forks	Turtle River, Hwy 5 / 17th Street NE	48.0244	-97.1917	2009-07-22	Houghton et al.	Ultraviolet light	Ethanol	David Houghton	Adult male
Hillsdale College Insect Collection	HCIC090245	Hydroptila	angusta	Ross, 1938	Animalia	Arthropoda	Insecta	Trichoptera	Hydroptilidae	5	USA	South Dakota	McCook	East Fork of the Vermillion River, Highway 38, southeast of Montrose	43.6919	-97.1805	2009-06-22	Houghton et al.	Ultraviolet light	Ethanol	David Houghton	Adult male
Hillsdale College Insect Collection	HCIC090284	Hydroptila	angusta	Ross, 1938	Animalia	Arthropoda	Insecta	Trichoptera	Hydroptilidae	6	USA	South Dakota	Minehaha	Big Sioux River, Highway 110 / 248th Street	43.7905	-96.7456	2009-06-22	Houghton et al.	Ultraviolet light	Ethanol	David Houghton	Adult male
University of Minnesota Insect Museum	UMSP000075277	Hydroptila	arctia	Ross, 1938	Animalia	Arthropoda	Insecta	Trichoptera	Hydroptilidae	1	USA	South Dakota	Lawrence	Black Hills Nat. For., Spearfish Creek in Spearfish Canyon, nr Bridal Veil Falls	44.4213	-103.881	2001-08-11	Roger Blahnik	Ultraviolet light	Pinned	Roger Blahnik	Adult male
University of Minnesota Insect Museum	UMSP000075278	Hydroptila	arctia	Ross, 1938	Animalia	Arthropoda	Insecta	Trichoptera	Hydroptilidae	1	USA	South Dakota	Lawrence	Black Hills Nat. For., Spearfish Creek in Spearfish Canyon, nr Bridal Veil Falls	44.4213	-103.881	2001-08-11	Roger Blahnik	Ultraviolet light	Pinned	Roger Blahnik	Adult male
University of Minnesota Insect Museum	UMSP000075279	Hydroptila	arctia	Ross, 1938	Animalia	Arthropoda	Insecta	Trichoptera	Hydroptilidae	1	USA	South Dakota	Lawrence	Black Hills Nat. For., Spearfish Creek in Spearfish Canyon, nr Bridal Veil Falls	44.4213	-103.881	2001-08-11	Roger Blahnik	Ultraviolet light	Pinned	Roger Blahnik	Adult male
University of Minnesota Insect Museum	UMSP000075280	Hydroptila	arctia	Ross, 1938	Animalia	Arthropoda	Insecta	Trichoptera	Hydroptilidae	1	USA	South Dakota	Lawrence	Black Hills Nat. For., Spearfish Creek in Spearfish Canyon, nr Bridal Veil Falls	44.4213	-103.881	2001-08-11	Roger Blahnik	Ultraviolet light	Pinned	Roger Blahnik	Adult male
University of Minnesota Insect Museum	UMSP000075281	Hydroptila	arctia	Ross, 1938	Animalia	Arthropoda	Insecta	Trichoptera	Hydroptilidae	1	USA	South Dakota	Lawrence	Black Hills Nat. For., Spearfish Creek in Spearfish Canyon, nr Bridal Veil Falls	44.4213	-103.881	2001-08-11	Roger Blahnik	Ultraviolet light	Pinned	Roger Blahnik	Adult male
University of Minnesota Insect Museum	UMSP000075282	Hydroptila	arctia	Ross, 1938	Animalia	Arthropoda	Insecta	Trichoptera	Hydroptilidae	1	USA	South Dakota	Lawrence	Black Hills Nat. For., Spearfish Creek in Spearfish Canyon, nr Bridal Veil Falls	44.4213	-103.881	2001-08-11	Roger Blahnik	Ultraviolet light	Pinned	Roger Blahnik	Adult male
University of Minnesota Insect Museum	UMSP000075283	Hydroptila	arctia	Ross, 1938	Animalia	Arthropoda	Insecta	Trichoptera	Hydroptilidae	1	USA	South Dakota	Lawrence	Black Hills Nat. For., Spearfish Creek in Spearfish Canyon, nr Bridal Veil Falls	44.4213	-103.881	2001-08-11	Roger Blahnik	Ultraviolet light	Pinned	Roger Blahnik	Adult male
University of Minnesota Insect Museum	UMSP000075284	Hydroptila	arctia	Ross, 1938	Animalia	Arthropoda	Insecta	Trichoptera	Hydroptilidae	1	USA	South Dakota	Lawrence	Black Hills Nat. For., Spearfish Creek in Spearfish Canyon, nr Bridal Veil Falls	44.4213	-103.881	2001-08-11	Roger Blahnik	Ultraviolet light	Pinned	Roger Blahnik	Adult male
University of Minnesota Insect Museum	UMSP000075285	Hydroptila	arctia	Ross, 1938	Animalia	Arthropoda	Insecta	Trichoptera	Hydroptilidae	1	USA	South Dakota	Lawrence	Black Hills Nat. For., Spearfish Creek in Spearfish Canyon, nr Bridal Veil Falls	44.4213	-103.881	2001-08-11	Roger Blahnik	Ultraviolet light	Pinned	Roger Blahnik	Adult male
University of Minnesota Insect Museum	UMSP000075286	Hydroptila	arctia	Ross, 1938	Animalia	Arthropoda	Insecta	Trichoptera	Hydroptilidae	1	USA	South Dakota	Lawrence	Black Hills Nat. For., Spearfish Creek in Spearfish Canyon, nr Bridal Veil Falls	44.4213	-103.881	2001-08-11	Roger Blahnik	Ultraviolet light	Pinned	Roger Blahnik	Adult male
University of Minnesota Insect Museum	UMSP000075287	Hydroptila	arctia	Ross, 1938	Animalia	Arthropoda	Insecta	Trichoptera	Hydroptilidae	1	USA	South Dakota	Lawrence	Black Hills Nat. For., Spearfish Creek in Spearfish Canyon, nr Bridal Veil Falls	44.4213	-103.881	2001-08-11	Roger Blahnik	Ultraviolet light	Pinned	Roger Blahnik	Adult male
Hillsdale College Insect Collection	HCIC090249	Hydroptila	consimilis	Morton, 1905	Animalia	Arthropoda	Insecta	Trichoptera	Hydroptilidae	2	USA	South Dakota	McCook	East Fork of the Vermillion River, Highway 38, southeast of Montrose	43.6919	-97.1805	2009-06-22	Houghton et al.	Ultraviolet light	Ethanol	David Houghton	Adult male
Hillsdale College Insect Collection	UMSP000056526	Hydroptila	delineata	Morton, 1905	Animalia	Arthropoda	Insecta	Trichoptera	Hydroptilidae	2	USA	Wisconsin	Marinette	Menominee River, 18 km NE Amberg, CR Z	45.5794	-87.7878	2011-07-08	Ed DeWalt	Ultraviolet light	Ethanol	David Houghton	Adult male
Hillsdale College Insect Collection	HCIC1800305	Hydroptila	delineata	Morton, 1905	Animalia	Arthropoda	Insecta	Trichoptera	Hydroptilidae	8	USA	Wisconsin	Burnett	Saint Croix River, off of Tennessee Road, 7.1 km northwest of Grantsburg, Sandrock camprgound	45.794	-92.7695	2016-06-27	Ed DeWalt	Ultraviolet light	Ethanol	David Houghton	Adult male
Hillsdale College Insect Collection	HCIC1910190	Hydroptila	delineata	Morton, 1905	Animalia	Arthropoda	Insecta	Trichoptera	Hydroptilidae	2	USA	Wisconsin	Burnett	Clam River, Icehouse Bridge Road, 9.4 km west of Webster	45.881	-92.4881	2016-06-27	Ed DeWalt	Ultraviolet light	Ethanol	David Houghton	Adult male
Hillsdale College Insect Collection	HCIC1910287	Hydroptila	delineata	Morton, 1905	Animalia	Arthropoda	Insecta	Trichoptera	Hydroptilidae	2	USA	Wisconsin	Burnett	Bear Brook, Nelsons Landing	45.889	-92.7107	2016-06-27	Ed DeWalt	Ultraviolet light	Ethanol	David Houghton	Adult male
Hillsdale College Insect Collection	HCIC1800290	Hydroptila	delineata	Morton, 1905	Animalia	Arthropoda	Insecta	Trichoptera	Hydroptilidae	1	USA	Wisconsin	Burnett	Saint Croix River, Norway Point Landing	45.9237	-92.64	2016-06-27	Ed DeWalt	Ultraviolet light	Ethanol	David Houghton	Adult male
Hillsdale College Insect Collection	HCIC1910910	Hydroptila	delineata	Morton, 1905	Animalia	Arthropoda	Insecta	Trichoptera	Hydroptilidae	10	USA	Wisconsin	Burnett	Saint Croix River, WI 35, at Riverside Landing, site 1	46.0755	-92.2476	2016-06-26	Ed DeWalt	Ultraviolet light	Ethanol	David Houghton	Adult male
Hillsdale College Insect Collection	HCIC0003928	Hydroptila	delineata	Morton, 1905	Animalia	Arthropoda	Insecta	Trichoptera	Hydroptilidae	5	USA	Wisconsin	Douglas	Bois Brule River, Brule River Road, 16.8 km NNE of Blueberry, Saari's Lot	46.7239	-91.5991	2015-07-12	Ed DeWalt	Ultraviolet light	Ethanol	David Houghton	Adult male
Hillsdale College Insect Collection	HCIC00189	Hydroptila	grandiosa	Ross, 1938	Animalia	Arthropoda	Insecta	Trichoptera	Hydroptilidae	4	USA	Iowa	Butler	West Fork of Cedar River, County Road 3 / 210th Street, near Dumont	42.7449	-92.9483	2019-06-30	Houghton et al.	Ultraviolet light	Ethanol	David Houghton	Adult male
Hillsdale College Insect Collection	HCIC1900160	Hydroptila	grandiosa	Ross, 1938	Animalia	Arthropoda	Insecta	Trichoptera	Hydroptilidae	2	USA	Iowa	Clayton	Turkey River, Galaxy Road, Retz Memorial Woods State Reserve	42.8067	-91.3515	2019-07-01	Houghton et al.	Ultraviolet light	Ethanol	David Houghton	Adult male
Hillsdale College Insect Collection	HCIC1900183	Hydroptila	grandiosa	Ross, 1938	Animalia	Arthropoda	Insecta	Trichoptera	Hydroptilidae	3	USA	Iowa	Kossuth	East Fork of Des Moines River, South Philips Street / Highway 169	43.0491	-94.227	2019-07-06	Houghton et al.	Ultraviolet light	Ethanol	David Houghton	Adult male
Illinois Natural History Survey Insect Collection	Insect Collection 926469	Hydroptila	gunda	Milne, 1936	Animalia	Arthropoda	Insecta	Trichoptera	Hydroptilidae	1	USA	Illinois	Union	tributary Clear Creek, upstream of State Nursery, Trail of Tears State Forest	37.494	-89.3596	2015-09-25	C. C. Grinter	Ultraviolet light	2 ml cryovial, 95% EtOH	Ed DeWalt	adult male
Hillsdale College Insect Collection	HCIC1800159	Hydroptila	metoeca	Blickle & Morse, 1954	Animalia	Arthropoda	Insecta	Trichoptera	Hydroptilidae	1	USA	Wisconsin	Washburn	Fivemile Creek, Nancy Lake Road, 1.5 km west of Minong	46.0993	-92.0208	2016-06-26	Ed DeWalt	Ultraviolet light	Ethanol	David Houghton	Adult male
Illinois Natural History Survey Insect Collection	Insect Collection 76126	Hydroptila	perdita	Morton, 1905	Animalia	Arthropoda	Insecta	Trichoptera	Hydroptilidae	4	USA	Iowa	Fayette	Volga River, 4 km NE Fayette	42.8619	-91.7635	2004-08-04	M. Birmingham	Ultraviolet light	4 dram vial, 80%	Ed DeWalt	Adult females
Hillsdale College Insect Collection	HCIC150915	Hydroptila	quinola	Ross, 1947	Animalia	Arthropoda	Insecta	Trichoptera	Hydroptilidae	2	USA	Wisconsin	Marinette	Thunder River, Veteran's Memorial Parkway	45.2681	-88.1858	2015-07-02	Houghton et al.	Ultraviolet light	Ethanol	David Houghton	Adult male
Hillsdale College Insect Collection	HCIC2000689	Hydroptila	quinola	Ross, 1947	Animalia	Arthropoda	Insecta	Trichoptera	Hydroptilidae	2	USA	Wisconsin	Ashland	Moose River, County Road Gg	46.071	-90.8612	2019-07-08	Houghton et al.	Ultraviolet light	Ethanol	David Houghton	Adult male
Hillsdale College Insect Collection	HCIC000274	Hydroptila	scolops	Ross, 1938	Animalia	Arthropoda	Insecta	Trichoptera	Hydroptilidae	5	USA	Indiana	Posey	Big Creek, Crab Orchard Road	38.0041	-87.9403	2018-06-28	Houghton et al.	Ultraviolet light	Ethanol	David Houghton	Adult male
Hillsdale College Insect Collection	HCIC152044	Hydroptila	tusculum	Ross, 1947	Animalia	Arthropoda	Insecta	Trichoptera	Hydroptilidae	1	USA	Wisconsin	Shawano	Red River, Maple Avenue	44.8022	-88.6711	2015-06-29	Houghton et al.	Ultraviolet light	Ethanol	David Houghton	Adult male
Hillsdale College Insect Collection	HCIC0003909	Hydroptila	xera	Ross, 1938	Animalia	Arthropoda	Insecta	Trichoptera	Hydroptilidae	1	USA	Wisconsin	Bayfield	Crystal Brook, WI -70, 8.8 km east of Spooner	45.8143	-91.7761	2015-07-10	Ed DeWalt	Ultraviolet light	Ethanol	David Houghton	Adult male
Hillsdale College Insect Collection	UMSP000056345	Hydroptila	xera	Ross, 1938	Animalia	Arthropoda	Insecta	Trichoptera	Hydroptilidae	4	USA	Wisconsin	Bayfield	Little Sioux River, 6.2 kn N of Washburn, Friendly Valley Road	46.73	-90.8989	2011-07-16	Ed DeWalt	Ultraviolet light	Ethanol	David Houghton	Adult male
Hillsdale College Insect Collection	UMSP000056270	Hydroptila	xera	Ross, 1938	Animalia	Arthropoda	Insecta	Trichoptera	Hydroptilidae	83	USA	Wisconsin	Bayfield	Pikes Creek, 5 km SW of Bayfield at WI SR 13	46.7853	-90.8642	2011-07-22	Ed DeWalt	Ultraviolet light	Ethanol	David Houghton	Adult male
Hillsdale College Insect Collection	UMSP000056355	Hydroptila	xera	Ross, 1938	Animalia	Arthropoda	Insecta	Trichoptera	Hydroptilidae	2	USA	Wisconsin	Bayfield	Sand River, 7 km SW Sand Bay, WI SR 13	46.8992	-90.9564	2011-07-16	Ed DeWalt	Ultraviolet light	Ethanol	David Houghton	Adult male
Hillsdale College Insect Collection	HCIC1900060	Neotrichia	minutisimella	(Chambers, 1873)	Animalia	Arthropoda	Insecta	Trichoptera	Hydroptilidae	5	USA	Iowa	Van Buren	Des Moines River, public access off of South Front Street, City of Farmington	40.6389	-91.7438	2019-07-04	Houghton et al.	Ultraviolet light	Ethanol	David Houghton	Adult male
Hillsdale College Insect Collection	HCIC1900028	Neotrichia	vibrans	Ross, 1938	Animalia	Arthropoda	Insecta	Trichoptera	Hydroptilidae	3	USA	Iowa	Fremont	East Nishnabotna River, M 16 / 370th Street	40.7436	-95.4797	2019-07-02	Houghton et al.	Ultraviolet light	Ethanol	David Houghton	Adult male
Hillsdale College Insect Collection	HCIC1900185	Neotrichia	vibrans	Ross, 1938	Animalia	Arthropoda	Insecta	Trichoptera	Hydroptilidae	1	USA	Iowa	Kossuth	East Fork of Des Moines River, South Philips Street / Highway 169	43.0491	-94.227	2019-07-06	Houghton et al.	Ultraviolet light	Ethanol	David Houghton	Adult male
University of Minnesota Insect Museum	UMSP000075237	Ochrotrichia	alsea	Denning & Blickle, 1972	Animalia	Arthropoda	Insecta	Trichoptera	Hydroptilidae	1	USA	South Dakota	Lawrence	Black Hills Nat. For., Spearfish Creek in Spearfish Canyon, nr Bridal Veil Falls	44.4213	-103.881	2001-08-11	Roger Blahnik	Ultraviolet light	Pinned	Roger Blahnik	Adult male
University of Minnesota Insect Museum	UMSP000075238	Ochrotrichia	alsea	Denning & Blickle, 1973	Animalia	Arthropoda	Insecta	Trichoptera	Hydroptilidae	1	USA	South Dakota	Lawrence	Black Hills Nat. For., Spearfish Creek in Spearfish Canyon, nr Bridal Veil Falls	44.4213	-103.881	2001-08-11	Roger Blahnik	Ultraviolet light	Pinned	Roger Blahnik	Adult male
University of Minnesota Insect Museum	UMSP000075239	Ochrotrichia	alsea	Denning & Blickle, 1974	Animalia	Arthropoda	Insecta	Trichoptera	Hydroptilidae	1	USA	South Dakota	Lawrence	Black Hills Nat. For., Spearfish Creek in Spearfish Canyon, nr Bridal Veil Falls	44.4213	-103.881	2001-08-11	Roger Blahnik	Ultraviolet light	Pinned	Roger Blahnik	Adult male
University of Minnesota Insect Museum	UMSP000075240	Ochrotrichia	alsea	Denning & Blickle, 1975	Animalia	Arthropoda	Insecta	Trichoptera	Hydroptilidae	1	USA	South Dakota	Lawrence	Black Hills Nat. For., Spearfish Creek in Spearfish Canyon, nr Bridal Veil Falls	44.4213	-103.881	2001-08-11	Roger Blahnik	Ultraviolet light	Pinned	Roger Blahnik	Adult male
University of Minnesota Insect Museum	UMSP000075241	Ochrotrichia	alsea	Denning & Blickle, 1976	Animalia	Arthropoda	Insecta	Trichoptera	Hydroptilidae	1	USA	South Dakota	Lawrence	Black Hills Nat. For., Spearfish Creek in Spearfish Canyon, nr Bridal Veil Falls	44.4213	-103.881	2001-08-11	Roger Blahnik	Ultraviolet light	Pinned	Roger Blahnik	Adult male
University of Minnesota Insect Museum	UMSP000075242	Ochrotrichia	alsea	Denning & Blickle, 1977	Animalia	Arthropoda	Insecta	Trichoptera	Hydroptilidae	1	USA	South Dakota	Lawrence	Black Hills Nat. For., Spearfish Creek in Spearfish Canyon, nr Bridal Veil Falls	44.4213	-103.881	2001-08-11	Roger Blahnik	Ultraviolet light	Pinned	Roger Blahnik	Adult male
Hillsdale College Insect Collection	UMSP000056361	Ochrotrichia	arva	(Ross, 1941)	Animalia	Arthropoda	Insecta	Trichoptera	Hydroptilidae	6	USA	Wisconsin	Bayfield	Sand River, 7 km SW Sand Bay, WI SR 13	46.8992	-90.9564	2011-07-16	Ed DeWalt	Ultraviolet light	Ethanol	David Houghton	Adult male
UW Superior		Ochrotrichia	riesi	Ross, 1944,	Animalia	Arthropoda	Insecta	Trichoptera	Hydroptilidae	8	USA	Wisconsin	Jackson	rock face seepage, Perry Creek	Withheld	Withheld	1998-06-15	K. L. Schmude			Kurt Schmude	Pharate adults
UW Superior		Ochrotrichia	riesi	Ross, 1944,	Animalia	Arthropoda	Insecta	Trichoptera	Hydroptilidae	7	USA	Wisconsin	La Crosse	Bostwick Creek, Swamp Road	Withheld	Withheld	2004-11-11	K. L. Schmude			Kurt Schmude	Larvae
Hillsdale College Insect Collection	HCIC000106	Orthotrichia	cristata	Morton, 1905	Animalia	Arthropoda	Insecta	Trichoptera	Hydroptilidae	8	USA	Iowa	Washington	English River, County Road 22	41.4828	-91.7575	2019-07-05	Houghton et al.	Ultraviolet light	Ethanol	David Houghton	Adult male
Hillsdale College Insect Collection	HCIC00188	Orthotrichia	cristata	Morton, 1905	Animalia	Arthropoda	Insecta	Trichoptera	Hydroptilidae	6	USA	Iowa	Butler	West Fork of Cedar River, County Road 3 / 210th Street, near Dumont	42.7449	-92.9483	2019-06-30	Houghton et al.	Ultraviolet light	Ethanol	David Houghton	Adult male
Hillsdale College Insect Collection	HCIC1900012	Orthotrichia	cristata	Morton, 1905	Animalia	Arthropoda	Insecta	Trichoptera	Hydroptilidae	3	USA	Iowa	Plymouth	Willow Creek, K 64	42.8622	-96.0559	2019-07-03	Houghton et al.	Ultraviolet light	Ethanol	David Houghton	Adult male
Hillsdale College Insect Collection	HCIC1900184	Orthotrichia	cristata	Morton, 1905	Animalia	Arthropoda	Insecta	Trichoptera	Hydroptilidae	5	USA	Iowa	Kossuth	East Fork of Des Moines River, South Philips Street / Highway 169	43.0491	-94.227	2019-07-06	Houghton et al.	Ultraviolet light	Ethanol	David Houghton	Adult male
Hillsdale College Insect Collection	HCIC0000475	Orthotrichia	curta	Kingsolver and Ross, 1961	Animalia	Arthropoda	Insecta	Trichoptera	Hydroptilidae	1	USA	Wisconsin	Polk	Saint Croix River, Saint Croix Falls, Interstate State Park, boat launch	45.4008	-92.6506	2012-06-19	Ed DeWalt	Ultraviolet light	Ethanol	David Houghton	Adult male
Hillsdale College Insect Collection	HCIC1900162	Oxyethira	forcipata	Mosely, 1934	Animalia	Arthropoda	Insecta	Trichoptera	Hydroptilidae	3	USA	Iowa	Clayton	Turkey River, Galaxy Road, Retz Memorial Woods State Reserve	42.8067	-91.3515	2019-07-01	Houghton et al.	Ultraviolet light	Ethanol	David Houghton	Adult male
Illinois Natural History Survey Insect Collection	Insect Collection 927303	Oxyethira	novasota	Ross, 1944	Animalia	Arthropoda	Insecta	Trichoptera	Hydroptilidae	2	USA	Illinois	Lake	Dead River, Illinois Beach State Park, Illinois Beach Nature Preserve	42.4187	-87.8098	2020-07-22	R. E. DeWalt	Ultraviolet light	2 ml cryovial, 95% EtOH	Ed DeWalt	Adult females
Illinois Natural History Survey Insect Collection	Trichoptera 64737	Lepidosotoma	griseum	(Banks, 1911)	Animalia	Arthropoda	Insecta	Trichoptera	Lepidostimatidae	1	USA	Illinois	Vermilion	perched seep, 8 km SE Westville, Forest Glen Preserve	40.015	-87.535	2000-09-09	R. E. DeWalt	handpicking	4 dram vial, 80% EtOH	Ed DeWalt	Adult male metamorphotype
UI State Hygienic Lab		Lepidosotoma	liba	Ross, 1942	Animalia	Arthropoda	Insecta	Trichoptera	Lepidostimatidae		USA	Iowa	Linn	Hanging Bog, Palo	42.0284	-91.7681	2007-05-29	J. Welch	Malaise trap	Ethanol	Dave Ruiter	Adult male/female
UI State Hygienic Lab		Lepidosotoma	liba	Ross, 1941	Animalia	Arthropoda	Insecta	Trichoptera	Lepidostimatidae		USA	Iowa	Allamakee	Upper Iowa River, Hanover (INHF property)	43.3811	-91.6009	2007-07-21	Mike Birmingham	Ultraviolet light	Ethanol	Dave Etnier	Adult male/female
Illinois Natural History Survey Insect Collection	Trichoptera 65213	Lepidosotoma	sommermanae	Ross, 1946	Animalia	Arthropoda	Insecta	Trichoptera	Lepidostimatidae	1	USA	Illinois	Vermilion	perched seep, 8 km SE Westville, Forest Glen Preserve	40.015	-87.535	2000-09-16	R. E. DeWalt	handpicking	4 dram vial, 80% EtOH	Ed DeWalt	Adult male metamorphotype
Hillsdale College Insect Collection	HCIC1910759	Lepidosotoma	togatum	(Hagen, 1861)	Animalia	Arthropoda	Insecta	Trichoptera	Lepidostimatidae	72	USA	Indiana	Elkhart	Elkhart River, CR 31, 4.9 km east of New Paris	41.4984	-85.7698	2018-06-18	Ed DeWalt	Ultraviolet light	Ethanol	David Houghton	Adult male
Hillsdale College Insect Collection	HCIC1910771	Lepidosotoma	togatum	(Hagen, 1861)	Animalia	Arthropoda	Insecta	Trichoptera	Lepidostimatidae	54	USA	Indiana	Elkhart	Elkhart River, CR 31, southwest of Benton	41.5064	-85.7134	2018-06-18	Ed DeWalt	Ultraviolet light	Ethanol	David Houghton	Adult male
Hillsdale College Insect Collection	HCIC1910470	Lepidosotoma	togatum	(Hagen, 1861)	Animalia	Arthropoda	Insecta	Trichoptera	Lepidostimatidae	1	USA	Indiana	Elkhart	Turkey Creek, County Road 142, near Goshen	41.5147	-85.8475	2018-06-29	Houghton et al.	Ultraviolet light	Ethanol	David Houghton	Adult male
Hillsdale College Insect Collection	HCIC000135	Lepidosotoma	togatum	(Hagen, 1861)	Animalia	Arthropoda	Insecta	Trichoptera	Lepidostimatidae	2	USA	Iowa	Clayton	Bear Creek, Fortune Ave., Bixby State Preserve	42.675	-91.4008	2019-07-01	Houghton et al.	Ultraviolet light	Ethanol	David Houghton	Adult male
Hillsdale College Insect Collection	HCIC000103	Ceraclea	alagma	(Ross, 1938)	Animalia	Arthropoda	Insecta	Trichoptera	Leptoceridae	4	USA	Iowa	Washington	English River, County Road 22	41.4828	-91.7575	2019-07-07	Houghton et al.	Ultraviolet light	Ethanol	David Houghton	Adult male
UI State Hygienic Lab		Ceraclea	alces	(Ross, 1941)	Animalia	Arthropoda	Insecta	Trichoptera	Leptoceridae		USA	Iowa	Buchanan	Bear Creek, Brandon	42.2962	-91.9629	2002-08-07	Todd Hubbard	larval collection	Ethanol	Guenter Schuster	Larvae
Hillsdale College Insect Collection	HCIC090272	Ceraclea	ancylus	(Vorhies, 1909)	Animalia	Arthropoda	Insecta	Trichoptera	Leptoceridae	8	USA	South Dakota	Minehaha	Big Sioux River, Highway 110 / 248th Street	43.7905	-96.7456	2009-06-22	Houghton et al.	Ultraviolet light	Ethanol	David Houghton	Adult male
UI State Hygienic Lab		Ceraclea	ancylus	(Vorhies, 1909)	Animalia	Arthropoda	Insecta	Trichoptera	Leptoceridae		USA	Iowa	Dickinson	Little Sioux River, Milford (Horseshoe Bend Park)	43.3026	-95.2092	2005-06-18	Mike Birmingham	Ultraviolet light	Ethanol	Dave Ruiter	Adult male
UI State Hygienic Lab		Ceraclea	cancellata	(Betten, 1934)	Animalia	Arthropoda	Insecta	Trichoptera	Leptoceridae		USA	Iowa	Floyd	Cedar River, Floyd	43.1319	-92.735	2005-08-24	Dennis Heimdal	Ultraviolet light	Ethanol	Dave Ruiter	Adult female
Hillsdale College Insect Collection	HCIC090264	Ceraclea	cancellata	(Betten, 1934)	Animalia	Arthropoda	Insecta	Trichoptera	Leptoceridae	1	USA	South Dakota	McCook	Little Vermillion River, 450th Ave	43.7151	-97.2091	2009-06-22	Houghton et al.	Ultraviolet light	Ethanol	David Houghton	Adult male
UI State Hygienic Lab		Ceraclea	enodis	Whitlock & Morse, 1994	Animalia	Arthropoda	Insecta	Trichoptera	Leptoceridae		USA	Iowa	Washington	Crooked Creek, Crawfordsville	41.2032	-91.6217	2005-07-14	Todd Hubbard	larval collection	Ethanol	Mike Floyd	Larvae
Illinois Natural History Survey	Insect Collection 791062	Ceraclea	erratica	(Milne, 1936)	Animalia	Arthropoda	Insecta	Trichoptera	Leptoceridae	1	USA	Minnesota	Koochiching	Rainy River, E International Falls, Voyageurs NP Headquarters	48.6045	-93.3757	2013-06-23	R. E. DeWalt, E. J. South	Sweepnet	2 ml cryovial, 95% EtOH	Ed DeWalt	Adult male
Hillsdale College Insect Collection	HCIC090210	Ceraclea	maculata	(Banks, 1899)	Animalia	Arthropoda	Insecta	Trichoptera	Leptoceridae	1	USA	South Dakota	Grant	Middle Fork of Whetstone River, 481st Ave	45.2686	-96.5761	2009-06-24	Houghton et al.	Ultraviolet light	Ethanol	David Houghton	Adult male
UI State Hygienic Lab		Ceraclea	neffi	(Resh, 1974)	Animalia	Arthropoda	Insecta	Trichoptera	Leptoceridae		USA	Iowa	Cerro Gordo	Calmus Creek, Mason City	43.1742	-93.2071	2001-09-24	Todd Hubbard	larval collection	Ethanol	Guenter Schuster	Larvae
UI State Hygienic Lab		Ceraclea	nepha	(Ross, 1944)	Animalia	Arthropoda	Insecta	Trichoptera	Leptoceridae		USA	Iowa	Howard	Upper Iowa River, Florenceville	43.4939	-92.1328	2002-10-01	Todd Hubbard	larval collection	Ethanol	Guenter Schuster	Larvae
Hillsdale College Insect Collection	HCIC2000881	Ceraclea	ophioderus	(Ross, 1938)	Animalia	Arthropoda	Insecta	Trichoptera	Leptoceridae	1	USA	Wisconsin	Taylor	Black River, Apple Avenue	45.1042	-90.3916	2019-07-10	Houghton et al.	Ultraviolet light	Ethanol	David Houghton	Adult male
UI State Hygienic Lab		Ceraclea	resurgens	(Walker, 1852)	Animalia	Arthropoda	Insecta	Trichoptera	Leptoceridae		USA	Iowa	Dickinson	Diamond Lake, [9.7 km NW] Spirit Lake [town]	43.4826	-95.191	2020-05-19	Jackie Gautsch	larval collection	Ethanol	Dave Etnier - pending	Larvae
UI State Hygienic Lab		Ceraclea	spongillovorax	(Resh, 1974)	Animalia	Arthropoda	Insecta	Trichoptera	Leptoceridae		USA	Iowa	Dubuque	Lytle Creek, Zwingle	42.3206	-90.7642	2007-07-31	Todd Hubbard	larval collection	Ethanol	James Glover	Larvae
Hillsdale College Insect Collection	HCIC000134	Ceraclea	transversa	(Hagen, 1861)	Animalia	Arthropoda	Insecta	Trichoptera	Leptoceridae	3	USA	Iowa	Clayton	Bear Creek, Fortune Ave., Bixby State Preserve	42.675	-91.4008	2019-07-01	Houghton et al.	Ultraviolet light	Ethanol	David Houghton	Adult male
Hillsdale College Insect Collection	HCIC2101934	Ceraclea	transversa	(Hagen, 1861)	Animalia	Arthropoda	Insecta	Trichoptera	Leptoceridae	1	USA	Iowa	Delaware	Maquoketa River, City of Dundee	42.5772	-91.5481	2001-06-24	Dennis Heimdal	Ultraviolet light	Ethanol	David Houghton	Adult male
Illinois Natural History Survey	Trichoptera 43456	Leptocerus	americanus	(Banks, 1899)	Animalia	Arthropoda	Insecta	Trichoptera	Leptoceridae	5	USA	Nebraska	Madison	Elkhorn River, Norfolk	42.004	-97.424	1957-06-06	H. Alexander		3 dram vial, 80% EtOH		Adult females
Illinois Natural History Survey	Trichoptera 43523	Leptocerus	americanus	(Banks, 1899)	Animalia	Arthropoda	Insecta	Trichoptera	Leptoceridae	22	USA	South Dakota	Fall River	Town of Oral, near Sand Creek	43.405	-103.269	1953-07-10	L. R. Edwards		3 dram vial, 80% EtOH		Adult females
Illinois Natural History Survey	Trichoptera 43486	Leptocerus	americanus	(Banks, 1899)	Animalia	Arthropoda	Insecta	Trichoptera	Leptoceridae	2	USA	Nebraska	Antelope	Grove Lake outlet, nr. Royal, Grove Lake State Wildlife Area	42.3685	-98.1144	1957-07-06	M. H. & J. Alexander		3 dram vial, 80% EtOH		Adult females
Illinois Natural History Survey	Trichoptera 62556	Mystacides	interjectus	(Banks, 1914)	Animalia	Arthropoda	Insecta	Trichoptera	Leptoceridae	5	USA	Iowa	Allamakee		43.283	-91.367	1941-07-23	J. A. Adams		3 dram vial, 80% EtOH	Ed DeWalt	Adult males and females
Illinois Natural History Survey	Insect Collection 76114	Nectopsyche	diarina	(Ross, 1944)	Animalia	Arthropoda	Insecta	Trichoptera	Leptoceridae	2	USA	Iowa	Worth	Willow Creek, 2 km E Hanlontown, Willow Creek County Wildlife Area	43.2766	93.3538	2004-07-28	D. P. Heimdal, C. T. H., S. E. K.		3 dram vial, 80% EtOH	Ed DeWalt	Adult males
UI State Hygienic Lab		Nectopsyche	exquisita	(Walker, 1852)	Animalia	Arthropoda	Insecta	Trichoptera	Leptoceridae		USA	Iowa	Cerro Gordo	Winnebago River, Portland	43.1255	-93.1234	2013-09-04	Todd Hubbard	larval collection	Ethanol	Dave Etnier	Larvae
UI State Hygienic Lab		Nectopsyche	exquisita	(Walker, 1852)	Animalia	Arthropoda	Insecta	Trichoptera	Leptoceridae		USA	Iowa	Hamilton	White Fox Creek, Webster City	42.5358	-93.7879	2017-08-09	Travis Morarend	larval collection	Ethanol	Kurt Schmude	Larvae
UI State Hygienic Lab		Nectopsyche	exquisita	(Walker, 1852)	Animalia	Arthropoda	Insecta	Trichoptera	Leptoceridae		USA	Iowa	Wright	East Branch Iowa River, Belmond	42.899	-93.6094	2012-07-22	Travis Morarend	larval collection	Ethanol	Kurt Schmude	Larvae
Hillsdale College Insect Collection	HCIC1900187	Nectopsyche	pavida	(Hagen, 1861)	Animalia	Arthropoda	Insecta	Trichoptera	Leptoceridae	11	USA	Iowa	Kossuth	East Fork of Des Moines River, South Philips Street / Highway 169	43.0491	-94.227	2019-07-06	Houghton et al.	Ultraviolet light	Ethanol	David Houghton	Adult male
Hillsdale College Insect Collection	HCIC090263	Oecetis	avara	(Banks, 1895)	Animalia	Arthropoda	Insecta	Trichoptera	Leptoceridae	1	USA	South Dakota	McCook	Little Vermillion River, 450th Ave	43.7151	-97.2091	2009-06-22	Houghton et al.	Ultraviolet light	Ethanol	David Houghton	Adult male
Hillsdale College Insect Collection	HCIC0000354	Oeetis	ditissa	Ross, 1966	Animalia	Arthropoda	Insecta	Trichoptera	Leptoceridae	2	USA	Wisconsin	Polk	Unnamed tributary #1 of Saint Croix River, River Road	45.4546	-92.6509	2012-06-19	Ed DeWalt	Ultraviolet light	Ethanol	David Houghton	Adult male
UI State Hygienic Lab		Oeetis	immobilis	(Hagen, 1861)	Animalia	Arthropoda	Insecta	Trichoptera	Leptoceridae		USA	Iowa	Linn	Crabapple Creek, Springville	42.0332	-91.4828	2001-07-17	Todd Hubbard	larval collection	Ethanol	Guenter Schuster	Larvae
Hillsdale College Insect Collection	HCIC0000515	Oeetis	nocturna	Ross, 1966	Animalia	Arthropoda	Insecta	Trichoptera	Leptoceridae	1	USA	Wisconsin	Grant	Wisconsin River, Muscoda Campground	43.1976	-90.4392	2012-06-17	Ed DeWalt	Ultraviolet light	Ethanol	David Houghton	Adult male
Hillsdale College Insect Collection	HCIC0000293	Oeetis	nocturna	Ross, 1966	Animalia	Arthropoda	Insecta	Trichoptera	Leptoceridae	1	USA	Wisconsin	Polk	Big Rock Creek, River Road and WI 87	45.4443	-92.643	2012-06-19	Ed DeWalt	Ultraviolet light	Ethanol	David Houghton	Adult male
Hillsdale College Insect Collection	HCIC0000363	Oeetis	nocturna	Ross, 1966	Animalia	Arthropoda	Insecta	Trichoptera	Leptoceridae	8	USA	Wisconsin	Polk	Unnamed tributary #1 of Saint Croix River, River Road	45.4546	-92.6509	2012-06-19	Ed DeWalt	Ultraviolet light	Ethanol	David Houghton	Adult male
Hillsdale College Insect Collection	HCIC1910213	Oeetis	nocturna	Ross, 1966	Animalia	Arthropoda	Insecta	Trichoptera	Leptoceridae	1	USA	Wisconsin	Burnett	Clam River, Icehouse Bridge Road, 9.4 km west of Webster	45.881	-92.4881	2016-06-27	Ed DeWalt	Ultraviolet light	Ethanol	David Houghton	Adult male
Hillsdale College Insect Collection	HCIC09008	Oeetis	nocturna	Ross, 1966	Animalia	Arthropoda	Insecta	Trichoptera	Leptoceridae	1	USA	North Dakota	Steele	South Branch of Goose River, Highway 15	47.4838	-97.4875	2009-07-19	Houghton et al.	Ultraviolet light	Ethanol	David Houghton	Adult male
Hillsdale College Insect Collection	HCIC2000207	Oeetis	nocturna	Ross, 1966	Animalia	Arthropoda	Insecta	Trichoptera	Leptoceridae	2	USA	Wisconsin	Washington	Kohlsville River, Highway 41	43.4837	-88.3671	2019-07-09	Houghton et al.	Ultraviolet light	Ethanol	David Houghton	Adult male
UI State Hygienic Lab		Oeetis	ochracea	Curtis, 1825	Animalia	Arthropoda	Insecta	Trichoptera	Leptoceridae		USA	Iowa	Winnebago	Underbakke wetland, SE of Thompson	43.3252	-93.7347	2008-07-01	Vince Evelsizer	larval collection	Ethanol	Dave Ruiter	Larvae
UI State Hygienic Lab		Triaenodes	aba	Milne, 1935	Animalia	Arthropoda	Insecta	Trichoptera	Leptoceridae		USA	Iowa	Hamilton	Anderson Lake	42.3185	-93.6246	2007-07-28	Vince Evelsizer	Sweep netting	Ethanol	Dave Ruiter	Adult male
UI State Hygienic Lab		Triaenodes	baris	Ross, 1938	Animalia	Arthropoda	Insecta	Trichoptera	Leptoceridae		USA	Iowa	Wright	#100 - IDNR wetland	42.7939	-93.6734	2006-06-16	Vince Evelsizer	larval collection	Ethanol	Mike Floyd	Larvae
Illinois Natural History Survey Insect Collection	Insect Collection 39662	Triaenodes	cumberlandensis	Etnier and Way, 1973	Animalia	Arthropoda	Insecta	Trichoptera	Leptoceridae	15	USA	Illinois	Pope	Copperas Branch, 4.0 km SSE Eddyville	37.4662	-88.5639	2003-06-28	J. M. Turner, T. Heatherly	Ultraviolet light	3 dram vial, 80% EtOH	Ed DeWalt	Adult males, females
Illinois Natural History Survey Insect Collection	Insect Collection 39711	Triaenodes	cumberlandensis	Etnier and Way, 1973	Animalia	Arthropoda	Insecta	Trichoptera	Leptoceridae	7	USA	Illinois	Pope	Little Bear Branch, 4 km NE Eddyville	37.5257	-88.5509	2003-06-24	J. M. Turner, T. Heatherly	Ultraviolet light	3 dram vial, 80% EtOH	Ed DeWalt	Adult males, females
Illinois Natural History Survey Insect Collection	Insect Collection 4778	Triaenodes	cumberlandensis	Etnier and Way, 1973	Animalia	Arthropoda	Insecta	Trichoptera	Leptoceridae	17	USA	Illinois	Pope	Lusk Creek, 4.8 km SE Eddyville, Eddyville Rd.	37.4729	-88.5472	2002-06-22	R. E. DeWalt	Ultraviolet light	3 dram vial, 80% EtOH	Ed DeWalt	Adult males, females
Hillsdale College Insect Collection	HCIC1900156	Triaenodes	ignitus	(Walker, 1852)	Animalia	Arthropoda	Insecta	Trichoptera	Leptoceridae	4	USA	Iowa	Clayton	Turkey River, Galaxy Road, Retz Memorial Woods State Reserve	42.8067	-91.3515	2019-07-01	Houghton et al.	Ultraviolet light	Ethanol	David Houghton	Adult male
Dave Etnier's collection		Triaenodes	marginatus	Sibley, 1926	Animalia	Arthropoda	Insecta	Trichoptera	Leptoceridae		USA	Iowa	Buchanan	Bear Creek, Brandon	42.2962	-91.9629	2017-08-07	Todd Hubbard	larval collection	Ethanol	Dave Etnier	Larvae
Hillsdale College Insect Collection	HCIC1800925	Triaenodes	melaca	Ross, 1947	Animalia	Arthropoda	Insecta	Trichoptera	Leptoceridae	1	USA	Wisconsin	Kenosha	Pike River, Petrifying Springs Park, 3.3 km ENE of Somers	42.6543	-87.8748	2015-06-17	Ed DeWalt	Ultraviolet light	Ethanol	David Houghton	Adult male
UI State Hygienic Lab		Triaenodes	melaca	Ross, 1948	Animalia	Arthropoda	Insecta	Trichoptera	Leptoceridae		USA	Iowa	Keokuk	Twin Grove Creek, Ollie	41.2069	-92.1598	2014-05-22	Todd Hubbard	larval collection	Ethanol	Dave Etnier	Larvae
UI State Hygienic Lab		Triaenodes	melaca	Ross, 1947	Animalia	Arthropoda	Insecta	Trichoptera	Leptoceridae		USA	Iowa	Bremer	East Fork Wapsipinicon River, Sweet Marsh	42.8451	-92.2331	2019-07-23	Todd Hubbard	larval collection	Ethanol	Todd Hubbard	Larvae
Hillsdale College Insect Collection		Asynarchus	mutatus	(Hagen, 1861)	Animalia	Arthropoda	Insecta	Trichoptera	Limnephilidae	1	USA	Wisconsin	Marinette	Ephemeral pond	45.3887	-87.9109	2011-06-04	K. L. Schmude		Ethanol	David Houghton	Adult male
University of Minnesota Insect Museum	UMSP000002574	Chilostigmoides	areolatus	(Walker, 1852)	Animalia	Arthropoda	Insecta	Trichoptera	Limnephilidae	1	USA	Minnesota	Lake of the Woods	Mulligan Lake Peatland	48.5554	-95.1959	2016-03-29	J. Engesser & N. Connell	By hand on snow surface	Pinned	Roger Blahnik	Adult male
UI State Hygienic Lab		Hydatophylax	argus	(Harris, 1869)	Animalia	Arthropoda	Insecta	Trichoptera	Limnephilidae		USA	Iowa	Allamakee	Unnamed trib. to Village Creek, Lansing	43.3069	-91.2595	2010-08-26	Todd Hubbard	larval collection	Ethanol	Dave Etnier	Larvae
UI State Hygienic Lab		Ironoquia	punctatissima	(Walker, 1852)	Animalia	Arthropoda	Insecta	Trichoptera	Limnephilidae		USA	Iowa	Van Buren	Coppers Creek, Keosauqua	40.7565	-91.8825	2011-06-07	Todd Hubbard	larval collection	Ethanol	Dave Etnier	Larvae - listed "probably" on label
University of Minnesota Insect Museum	UMSP000100134	Limnephilus	castor	Ross & Merkley, 1952	Animalia	Arthropoda	Insecta	Trichoptera	Limnephilidae	1	USA	South Dakota	Lawrence	Spearfish Cr., F.R. 222	44.3505	-103.947	1994-07-29	Holzenthal and Huisman	Ultraviolet light	Pinned	Roger Blahnik	Adult male
Hillsdale College Insect Collection	HCIC0003617	Limnephilus	femoralis	Kirby, 1837,	Animalia	Arthropoda	Insecta	Trichoptera	Limnephilidae	1	USA	Wisconsin	Bayfield	Iron River, Falls Road, 8.1 km WSW of Port Wing	46.7469	-91.4844	2015-07-12	Ed DeWalt	Ultraviolet light	Ethanol	David Houghton	Adult female
UI State Hygienic Lab		Platycentropus	amicus	(Hagen, 1861)	Animalia	Arthropoda	Insecta	Trichoptera	Limnephilidae		USA	Iowa	Fayette	Little Volga River, Maynard	42.7557	-91.8035	2010-05-25	Todd Hubbard	larval collection	Ethanol	Dave Etnier	Larvae
UI State Hygienic Lab		Pseudostenophylax	uniformis	(Betten, 1934)	Animalia	Arthropoda	Insecta	Trichoptera	Limnephilidae		USA	Iowa	Winnesheik	Malanaphy Spring, Decorah	43.3551	-91.8352	2005-06-02	Todd Hubbard	Sweep netting	Ethanol	Dave Ruiter	Adult female
University of Minnesota Insect Museum	UMSP000013048	Psychoglypha	subborealis	Ross, 1944	Animalia	Arthropoda	Insecta	Trichoptera	Limnephilidae	1	USA	Minnesota	Cook	Superior National Forest, City of Grand Marais	47.7505	-90.3342	1939-07-13	Kretzchmar	Ultraviolet light	Pinned	Ralph Holzenthal	Adult male
University of Minnesota Insect Museum	UMSP000013049	Psychoglypha	subborealis	Ross, 1944	Animalia	Arthropoda	Insecta	Trichoptera	Limnephilidae	1	USA	Minnesota	Cook	Superior National Forest, City of Grand Marais	47.7505	-90.3342	1939-07-13	Kretzchmar	Ultraviolet light	Pinned	Ralph Holzenthal	Adult male
University of Minnesota Insect Museum	UMSP000013050	Psychoglypha	subborealis	Ross, 1944	Animalia	Arthropoda	Insecta	Trichoptera	Limnephilidae	1	USA	Minnesota	Cook	Superior National Forest, City of Grand Marais	47.7505	-90.3342	1939-07-13	Kretzchmar	Ultraviolet light	Pinned	Ralph Holzenthal	Adult male
University of Minnesota Insect Museum	UMSP000013051	Psychoglypha	subborealis	Ross, 1944	Animalia	Arthropoda	Insecta	Trichoptera	Limnephilidae	1	USA	Minnesota	Cook	Superior National Forest, City of Grand Marais	47.7505	-90.3342	1939-07-13	Kretzchmar	Ultraviolet light	Pinned	Ralph Holzenthal	Adult male
University of Minnesota Insect Museum	UMSP000013052	Psychoglypha	subborealis	Ross, 1944	Animalia	Arthropoda	Insecta	Trichoptera	Limnephilidae	1	USA	Minnesota	Cook	Superior National Forest, City of Grand Marais	47.7505	-90.3342	1939-07-13	Kretzchmar	Ultraviolet light	Pinned	Ralph Holzenthal	Adult male
UI State Hygienic Lab		Pycnopsyche	guttifera	(Walker, 1852)	Animalia	Arthropoda	Insecta	Trichoptera	Limnephilidae		USA	Iowa	Winnesheik	Dunning Spring, Decorah - Ice Cave Rd.	43.3139	-91.7817	2004-09-15	Todd Hubbard	Sweep netting	Ethanol	Dave Ruiter	Adult female
UI State Hygienic Lab		Chimarra	aterrima	Hagen, 1861	Animalia	Arthropoda	Insecta	Trichoptera	Philopotamidae		USA	Iowa	Clayton	Bear Creek, Edgewood, Bixby State Preserve	42.6736	-91.3956	2007-07-07	L Stone	Malaise trap	Ethanol	Dave Ruiter	Adult male/female
UI State Hygienic Lab		Chimarra	obscura	(Walker, 1852)	Animalia	Arthropoda	Insecta	Trichoptera	Philopotamidae		USA	Iowa	Buchanan	Lime Creek, Brandon	42.3272	-91.982	1999-06-10	Dennis Heimdal	larval collection	Ethanol	Dennis Heimdal	Larvae
Illinois Natural History Survey	Insect Collection 552338	Dolophilodes	distincta	(Walker, 1852)	Animalia	Arthropoda	Insecta	Trichoptera	Philopotamidae	11	USA	Illinois	Vermilion	tributary Vermilion River, Vermilion River Observatory, 2/27/2011	40.0672	-87.5673	2011-02-27	R. E. DeWalt, M. Pessino	dipnet	2 ml cryovial, 95% EtOH	Ed DeWalt	larvae
currently at UT-K		Wormaldia	moesta	(Banks, 1914)	Animalia	Arthropoda	Insecta	Trichoptera	Philopotamidae		USA	Iowa	Van Buren	Rock Creek, Keosauqua	40.7681	-91.9041	2017-05-24	Todd Hubbard	larval collection	Ethanol	Dave Etnier	Larvae/Pupae
UW Superior		Wormaldia	shawnee	(Ross, 1938)	Animalia	Arthropoda	Insecta	Trichoptera	Philopotamidae	2	USA	Wisconsin	Brown	Oneida Creek at Van Boxtel Rd.	44.4628	-88.2305	2000-06-13	K. L. Schmude	dipnet	Ethanol	Kurt Schmude	Larvae
UW Superior		Wormaldia	shawnee	(Ross, 1938)	Animalia	Arthropoda	Insecta	Trichoptera	Philopotamidae	13	USA	Wisconsin	Brown	Oneida Creek at Van Boxtel Rd.	44.4628	-88.2305	2005-06-13	K. L. Schmude	dipnet	Ethanol	Kurt Schmude	Larvae
UW Superior		Wormaldia	shawnee	(Ross, 1938)	Animalia	Arthropoda	Insecta	Trichoptera	Philopotamidae	4	USA	Wisconsin	Brown	Oneida Creek at Van Boxtel Rd.	44.4628	-88.2305	2006-06-16	K. L. Schmude	dipnet	Ethanol	Kurt Schmude	Larvae
UW Superior		Wormaldia	shawnee	(Ross, 1938)	Animalia	Arthropoda	Insecta	Trichoptera	Philopotamidae	4	USA	Wisconsin	Brown	Oneida Creek at Van Boxtel Rd.	44.4628	-88.2305	2007-06-14	K. L. Schmude	dipnet	Ethanol	Kurt Schmude	Larvae
UW Superior		Wormaldia	shawnee	(Ross, 1938)	Animalia	Arthropoda	Insecta	Trichoptera	Philopotamidae	2	USA	Wisconsin	Brown	Oneida Creek at Van Boxtel Rd.	44.4628	-88.2305	2012-06-01	K. L. Schmude	dipnet	Ethanol	Kurt Schmude	Larvae
UW Superior		Wormaldia	shawnee	(Ross, 1938)	Animalia	Arthropoda	Insecta	Trichoptera	Philopotamidae	4	USA	Wisconsin	Brown	Oneida Creek at Van Boxtel Rd.	44.4628	-88.2305	2016-06-09	K. L. Schmude	dipnet	Ethanol	Kurt Schmude	Larvae
UW Superior		Wormaldia	shawnee	(Ross, 1938)	Animalia	Arthropoda	Insecta	Trichoptera	Philopotamidae	2	USA	Wisconsin	Brown	Oneida Creek at Van Boxtel Rd.	44.4628	-88.2305	2018-06-05	K. L. Schmude	dipnet	Ethanol	Kurt Schmude	Larvae
UW Superior		Wormaldia	shawnee	(Ross, 1938)	Animalia	Arthropoda	Insecta	Trichoptera	Philopotamidae	1	USA	Wisconsin	Brown	Oneida Creek at Van Boxtel Rd.	44.4628	-88.2305	2019-06-24	K. L. Schmude	dipnet	Ethanol	Kurt Schmude	Larvae
UW Superior		Wormaldia	shawnee	(Ross, 1938)	Animalia	Arthropoda	Insecta	Trichoptera	Philopotamidae	5	USA	Wisconsin	Brown	Oneida Creek at Van Boxtel Rd.	44.4628	-88.2305	2021-06-08	Jim Snitgen	dipnet	Ethanol	Kurt Schmude	Pharate adults
UW Superior		Wormaldia	shawnee	(Ross, 1938)	Animalia	Arthropoda	Insecta	Trichoptera	Philopotamidae		USA	Wisconsin	Brown	Fish Creek trib. At Town Rd.	44.4518	-88.2408	2004-06-24	K. L. Schmude	dipnet	Ethanol	Kurt Schmude	Larva
Illinois Natural History Survey Insect Collection	Insect Collection 655606	Wormaldia	shawnee	Ross, 1938	Animalia	Arthropoda	Insecta	Trichoptera	Philopotamidae	1	USA	Indiana	Ripley	Laughery Creek, Friendship	38.9679	-85.1479	1959-05-28	L. Chandler		3 dram vial, 80% EtOH	Ed DeWalt	Adult male
Illinois Natural History Survey Insect Collection	Insect Collection 583118	Agrypnia	straminea	Hagen, 1873	Animalia	Arthropoda	Insecta	Trichoptera	Phryganeidae	1	USA	Indiana	Jasper	Jasper-Pulaski Fish and Wildlife Area	41.1607	-86.9491	1998-10-17	E. Metzler		2 ml cryovial, 95% EtOH	Ed DeWalt	Adult female
UI State Hygienic Lab		Agrypnia	vestita	(Walker, 1852)	Animalia	Arthropoda	Insecta	Trichoptera	Phryganeidae		USA	Iowa	Story	McFarland Park Lake, Ames	42.0941	-93.5706	2007-04-02	S. M. Lei	larval collection	Ethanol	Dave Ruiter	Larvae
UW Superior		Oligostomis	pardalis	(Walker, 1852)	Animalia	Arthropoda	Insecta	Trichoptera	Phryganeidae	1	USA	Wisconsin	Marinette	Thunder River, Caldron Falls Road	Withheld	Withheld	2008-06-19	K. L. Schmude			Kurt Schmude	Adult male
Illinois Natural History Survey Insect Collection		Ptilostomis	angustipennis	(Hagen, 1873)	Animalia	Arthropoda	Insecta	Trichoptera	Phryganeidae	1	USA	Illinois	Lake	Dead River, Illinois Beach State Park	42.4187	-87.8098	2020-07-22	R. E. DeWalt, G. M. Lewis	Ultraviolet light	2 ml cryovial, 95% EtOH	Ed DeWalt	adult male
Hillsdale College Insect Collection	HCIC1910924	Cernotina	spicata	Ross, 1938	Animalia	Arthropoda	Insecta	Trichoptera	Polycentropodidae	3	USA	Wisconsin	Saint Croix	Saint Croix River, Somerset Landing, Ferry Landing Road	45.2035	-92.7632	2016-06-29	Ed DeWalt	Ultraviolet light	Ethanol	David Houghton	Adult male
Hillsdale College Insect Collection	HCIC1800470	Cernotina	spicata	Ross, 1938	Animalia	Arthropoda	Insecta	Trichoptera	Polycentropodidae	1	USA	Wisconsin	Burnett	Saint Croix River, off of Tennessee Road, 7.1 km northwest of Grantsburg, Sandrock camprgound	45.794	-92.7695	2016-06-27	Ed DeWalt	Ultraviolet light	Ethanol	David Houghton	Adult male
Hillsdale College Insect Collection	HCIC0003904	Cernotina	spicata	Ross, 1938	Animalia	Arthropoda	Insecta	Trichoptera	Polycentropodidae	1	USA	Wisconsin	Washburn	Crystal Brook, WI -70, 8.8 km east of Spooner	45.8143	-91.7761	2015-07-10	Ed DeWalt	Ultraviolet light	Ethanol	David Houghton	Adult male
Hillsdale College Insect Collection	HCIC0003691	Cernotina	spicata	Ross, 1938	Animalia	Arthropoda	Insecta	Trichoptera	Polycentropodidae	1	USA	Wisconsin	Washburn	Potato Creek, 9th Street, 6 km SSE of Earl	45.8579	-91.7419	2015-07-10	Ed DeWalt	Ultraviolet light	Ethanol	David Houghton	Adult male
Hillsdale College Insect Collection	HCIC0003710	Cernotina	spicata	Ross, 1938	Animalia	Arthropoda	Insecta	Trichoptera	Polycentropodidae	1	USA	Wisconsin	Washburn	Namekagon River, US 63, 1.6 km west of Earl	45.9108	-91.7813	2015-07-10	Ed DeWalt	Ultraviolet light	Ethanol	David Houghton	Adult male
Hillsdale College Insect Collection	HCIC1910854	Cernotina	spicata	Ross, 1938	Animalia	Arthropoda	Insecta	Trichoptera	Polycentropodidae	3	USA	Wisconsin	Burnett	Saint Croix River, WI 35, at Riverside Landing, site 2	46.0756	-92.2472	2026-06-26	Ed DeWalt	Ultraviolet light	Ethanol	David Houghton	Adult male
Hillsdale College Insect Collection	HCIC1910403	Cernotina	spicata	Ross, 1938	Animalia	Arthropoda	Insecta	Trichoptera	Polycentropodidae	1	USA	Wisconsin	Washburn	Unnamed tributary of Beartrack Lake, Inbetween Road	46.129	-92.0419	2016-06-27	Ed DeWalt	Ultraviolet light	Ethanol	David Houghton	Adult male
Hillsdale College Insect Collection	HCIC2000619	Cernotina	spicata	Ross, 1938	Animalia	Arthropoda	Insecta	Trichoptera	Polycentropodidae	1	USA	Wisconsin	Florence	South Branch of Little Popple River, County Road U	45.741	-88.1982	2019-07-09	Houghton et al.	Ultraviolet light	Ethanol	David Houghton	Adult male
Hillsdale College Insect Collection	HCIC2100083	Cernotina	spicata	Ross, 1938	Animalia	Arthropoda	Insecta	Trichoptera	Polycentropodidae	4	USA	Minnesota	Cass	Morrison Lake, Morrison Lake Road, Southeast side of lake	46.8217	-93.8739	2021-06-30	Houghton et al.	Ultraviolet light	Ethanol	David Houghton	Adult males
Hillsdale College Insect Collection	HCIC1800015	Holocentopus	melanae	Ross, 1938	Animalia	Arthropoda	Insecta	Trichoptera	Polycentropodidae	7	USA	Wisconsin	Bayfield	Namekagon River, Dam Road, 8.1 km west of Namekagon	46.2243	-91.1493	2016-06-26	Ed DeWalt	Ultraviolet light	Ethanol	David Houghton	Adult male
Hillsdale College Insect Collection	HCIC150175	Holocentopus	melanae	Ross, 1938	Animalia	Arthropoda	Insecta	Trichoptera	Polycentropodidae	2	USA	Wisconsin	Ozaukee	Little Menominee River, Highway Road	43.25	-87.9333	2015-06-28	Houghton et al.	Ultraviolet light	Ethanol	David Houghton	Adult male
Hillsdale College Insect Collection	HCIC1910417	Holocentopus	melanae	Ross, 1938	Animalia	Arthropoda	Insecta	Trichoptera	Polycentropodidae	18	USA	Wisconsin	Washburn	Unnamed tributary of Beartrack Lake, Inbetween Road	46.129	-92.0419	2016-06-27	Houghton et al.	Ultraviolet light	Ethanol	David Houghton	Adult male
Illinois Natural History Survey	Trichoptera 53575	Holocentopus	picicornis	(Stephens, 1836)	Animalia	Arthropoda	Insecta	Trichoptera	Polycentropodidae	2	USA	North Dakota	Cass	Fargo, North Dakota State University	46.8967	-96.8149	1963-06-04	R. W. Poole		3 dram vial, 80% EtOH	Ed DeWalt	Adult female
Illinois Natural History Survey	Trichoptera 53576	Holocentopus	picicornis	(Stephens, 1836)	Animalia	Arthropoda	Insecta	Trichoptera	Polycentropodidae	1	USA	North Dakota	Cass	Fargo, North Dakota State University	46.8967	-96.8149	1963-06-04	R. W. Poole		3 dram vial, 80% EtOH	Ed DeWalt	Adult female
Illinois Natural History Survey	Trichoptera 53580	Holocentopus	picicornis	(Stephens, 1836)	Animalia	Arthropoda	Insecta	Trichoptera	Polycentropodidae	1	USA	North Dakota	Cass	Fargo, North Dakota State University	46.8967	-96.8149	1963-06-24	R. W. Poole		3 dram vial, 80% EtOH	Ed DeWalt	Adult male
Illinois Natural History Survey	Insect Collection 660026	Neureclipsis	piersoni	Frazer & Harris, 1991	Animalia	Arthropoda	Insecta	Trichoptera	Polycentropodidae	1	USA	Indiana	Newton	Kankakee River, CR 18000E, 7.2 km WNW Lake Village	41.1608	-87.5255	2018-05-19	E. A. Newman	Ultraviolet light	2 ml cryovial, 95% EtOH	Ed DeWalt	Adult males
Illinois Natural History Survey	Insect Collection 928655	Neureclipsis	piersoni	Frazer & Harris, 1991	Animalia	Arthropoda	Insecta	Trichoptera	Polycentropodidae	5	USA	Illinois	Mason	Quiver Creek, 4.1 km W Topeka at CR-1900N	40.3342	-89.9792	2021-07-14	Ed DeWalt	Ultraviolet light	Ethanol	Ed DeWalt	Adult males
Hillsdale College Insect Collection	HCIC090280	Nyctiophylax	moestus	Banks, 1911	Animalia	Arthropoda	Insecta	Trichoptera	Polycentropodidae	6	USA	South Dakota	Minehaha	Big Sioux River, Highway 110 / 248th Street	43.7905	-96.7456	2009-06-22	Houghton et al.	Ultraviolet light	Ethanol	David Houghton	Adult male
Hillsdale College Insect Collection	HCIC1910414	Plectrocnemia	albipuncta	Banks, 1930	Animalia	Arthropoda	Insecta	Trichoptera	Polycentropodidae	2	USA	Wisconsin	Washburn	Unnamed tributary of Beartrack Lake, Inbetween Road	46.129	-92.0419	2016-06-27	Ed DeWalt	Ultraviolet light	Ethanol	David Houghton	Adult male
Hillsdale College Insect Collection	HCIC2000658	Plectrocnemia	albipuncta	Banks, 1930	Animalia	Arthropoda	Insecta	Trichoptera	Polycentropodidae	1	USA	Wisconsin	Florence	Little Popple River, County Road U	45.7582	-88.2191	2019-07-09	Houghton et al.	Ultraviolet light	Ethanol	David Houghton	Adult male
Hillsdale College Insect Collection	HCIC2000939	Plectrocnemia	albipuncta	Banks, 1930	Animalia	Arthropoda	Insecta	Trichoptera	Polycentropodidae	2	USA	Wisconsin	Oneida	Threemile Creek, Lower Kaubashine Road	45.8157	-89.7727	2019-07-08	Houghton et al.	Ultraviolet light	Ethanol	David Houghton	Adult male
Hillsdale College Insect Collection	HCIC1800206	Plectrocnemia	clinei	Milne, 1936	Animalia	Arthropoda	Insecta	Trichoptera	Polycentropodidae	1	USA	Wisconsin	Dunn	Chippewa River, end of 640th Street, 8.5 km southeast of Downsville	44.7294	-91.8463	2014-06-21	Ed DeWalt	Ultraviolet light	Ethanol	David Houghton	Adult male
Hillsdale College Insect Collection	HCIC1910445	Plectrocnemia	clinei	Milne, 1936	Animalia	Arthropoda	Insecta	Trichoptera	Polycentropodidae	1	USA	Wisconsin	Washburn	East Brook, Paint Mine Road, 7.9 km north of Grantsburg	45.8424	-92.7392	2016-06-27	Ed DeWalt	Ultraviolet light	Ethanol	David Houghton	Adult male
Hillsdale College Insect Collection	HCIC1800092	Plectrocnemia	clinei	Milne, 1936	Animalia	Arthropoda	Insecta	Trichoptera	Polycentropodidae	1	USA	Wisconsin	Washburn	Stuntz Creek, Bramer Road, 11.8 km northwest of Lampson	46.0045	-91.9651	2016-06-28	Ed DeWalt	Ultraviolet light	Ethanol	David Houghton	Adult male
Hillsdale College Insect Collection	HCIC2000397	Plectrocnemia	clinei	Milne, 1936	Animalia	Arthropoda	Insecta	Trichoptera	Polycentropodidae	5	USA	Wisconsin	Florence	Little Popple River, County Road U	45.7582	-88.2191	2019-07-09	Houghton et al.	Ultraviolet light	Ethanol	David Houghton	Adult male
Hillsdale College Insect Collection	HCIC2000853	Plectrocnemia	clinei	Milne, 1936	Animalia	Arthropoda	Insecta	Trichoptera	Polycentropodidae	5	USA	Wisconsin	Ashland	Black Creek, County Road Gg	46.0529	-90.8505	2019-07-08	Houghton et al.	Ultraviolet light	Ethanol	David Houghton	Adult male
Hillsdale College Insect Collection	HCIC1800477	Plectrocnemia	icula	(Ross, 1941)	Animalia	Arthropoda	Insecta	Trichoptera	Polycentropodidae	4	USA	Wisconsin	Lincoln	Wisconsin River, Council Grounds State Park, 3 km west of Merrill	45.1791	-89.7422	2015-06-17	Ed DeWalt	Ultraviolet light	Ethanol	David Houghton	Adult male
UI State Hygienic Lab		Polycentropus	centralis	Banks, 1914	Animalia	Arthropoda	Insecta	Trichoptera	Polycentropodidae		USA	Iowa	Clayton	Bear Creek, Edgewood, Bixby State Preserve	42.6736	-91.3956	2007-05-25	L Stone	Malaise trap	Ethanol	Dave Ruiter	Adult female
UI State Hygienic Lab		Polycentropus	confusus	Hagen, 1861	Animalia	Arthropoda	Insecta	Trichoptera	Polycentropodidae		USA	Iowa	Clayton	Bear Creek, Edgewood, Bixby State Preserve	42.6736	-91.3956	2007-05-25	L Stone	Malaise trap	Ethanol	Dave Ruiter	Adult male
Hillsdale College Insect Collection	HCIC1900065	Psychomyia	flavida	Hagen, 1861	Animalia	Arthropoda	Insecta	Trichoptera	Psychomyiidae	214	USA	Iowa	Van Buren	Des Moines River, public access off of South Front Street, City of Farmington	40.6389	-91.7438	2019-07-04	Houghton et al.	Ultraviolet light	Ethanol	David Houghton	Adult female
Hillsdale College Insect Collection	HCIC1900027	Psychomyia	flavida	Hagen, 1861	Animalia	Arthropoda	Insecta	Trichoptera	Psychomyiidae	6	USA	Iowa	Fremont	East Nishnabotna River, M 16 / 370th Street	40.7436	-95.4797	2019-07-02	Houghton et al.	Ultraviolet light	Ethanol	David Houghton	Adult female
Hillsdale College Insect Collection	HCIC000120	Psychomyia	flavida	Hagen, 1861	Animalia	Arthropoda	Insecta	Trichoptera	Psychomyiidae	2	USA	Iowa	Washington	Smith Creek, County Road 22	41.4717	-91.8112	2019-07-05	Houghton et al.	Ultraviolet light	Ethanol	David Houghton	Adult female
Hillsdale College Insect Collection	HCIC00084	Psychomyia	flavida	Hagen, 1861	Animalia	Arthropoda	Insecta	Trichoptera	Psychomyiidae	62	USA	Iowa	Linn	Cedar River, Public access off of J Ave, Cedar Rapids	42.0045	-91.6894	2019-06-29	Houghton et al.	Ultraviolet light	Ethanol	David Houghton	Adult female
Hillsdale College Insect Collection	HCIC00195	Psychomyia	flavida	Hagen, 1861	Animalia	Arthropoda	Insecta	Trichoptera	Psychomyiidae	42	USA	Iowa	Butler	West Fork of Cedar River, County Road 3 / 210th Street, near Dumont	42.7449	-92.9483	2019-06-30	Houghton et al.	Ultraviolet light	Ethanol	David Houghton	Adult female
UI State Hygienic Lab		Rhyacophila	vibox	Milne, 1936	Animalia	Arthropoda	Insecta	Trichoptera	Rhyacophilidae		USA	Iowa	Winnesheik	Malanaphy Spring, Decorah	43.3551	-91.8352	2005-06-02	Todd Hubbard	Sweep netting	Ethanol	Dave Ruiter	Adult male
Illinois Natural History Survey Insect Collection	Insect Collection 578437	Neophylax	ayanus	Ross, 1938	Animalia	Arthropoda	Insecta	Trichoptera	Thremmatidae	5	USA	Illinois	Kankakee	Kankakee River, 1.5 km SW Momence	41.1579	-87.6703	2012-09-28	R. E. DeWalt	Sweepnet	2 ml cryovial, 95% EtOH	Ed DeWalt	Adults males, females
